# Supplementary material for: 4,6,7,9,10,12,13,15,16,18-Decahydro-1,3-dithiolo[4,5-l][1,4,7,10,15]trioxadithia­cyclo­hepta­decine-2-thione
Source: Acta Crystallogr Sect E Struct Rep Online. 2010 May 15;66(Pt 6):o1335. doi: 10.1107/S1600536810016946 (PMC2979504; doi:10.1107/S1600536810016946)
Supplement: Supplementary file 1 [file e-66-o1335-sup1.cif]

##############################################################################
###                                                                        ###
###        Electronic paper (Acta Crystallographica Section E)             ###
###                                                                        ###
##############################################################################
#                                                                            #
# This CIF contains the data in a paper accepted for publication in Acta     #
# Crystallographica Section E. It conforms to the requirements of Notes      #
# for Authors for Section E, and has been peer reviewed under the auspices   #
# of the IUCr Commission on Journals.                                        #
#                                                                            #
# Full details of the Crystallographic Information File format               #
# are given in the paper "The Crystallographic Information File (CIF):       #
# a New Standard Archive File for Crystallography" by S. R. Hall, F. H.      #
# Allen and I. D. Brown [Acta Cryst. (1991), A47, 655-685].                  #
#                                                                            #
# The current version of the core CIF dictionary is obtainable from          #
# ftp://ftp.iucr.org/pub/cif_core.dic. The current version number is 2.4.    #
#                                                                            #
# Software is freely available for graphical display of the structure(s) in  #
# this CIF.  For information consult the CIF home page http://www.iucr.org/  #
# cif/home.html                                                              #
#                                                                            #
# This file may be used for bona fide research purposes within the           #
# scientific community so long as proper attribution is given to the journal # 
# article from which it was obtained.                                        #
#                                                                            #
##############################################################################
                                             
data_global
_audit_creation_method     'SHELXL-97'
_journal_data_validation_number     ?
_journal_date_recd_electronic     2010-03-29
_journal_date_accepted     2010-05-10
_journal_name_full     'Acta Crystallographica, Section E'
_journal_year     2010
_journal_volume     66
_journal_issue      6
_journal_page_first     o1335
_journal_page_last     o1335
_journal_paper_category     QO
_journal_coeditor_code     NK2030
_publ_contact_author_name     'Prof. Bing-Zhu Yin'
_publ_contact_author_address
;
Key Laboratory of Organism Functional Factors of
the Changbai Moutain, Yanbian University, Ministry
of Education
Yanji 133002
People's Republic of China
;
_publ_contact_author_email     zqcong@ybu.edu.cn
_publ_contact_author_fax     '(86)433 2732456'
_publ_contact_author_phone     '(86)433 2732298'
_publ_section_title
;\
4,6,7,9,10,12,13,15,16,18-Decahydro-1,3-dithiolo[4,5-<i>l</i>][1,4,7,10,15]\
trioxadithiacycloheptadecine-2-thione
;
loop_
    _publ_author_name
    _publ_author_footnote
    _publ_author_address
    'Rui-Bin Hou' .
;
Key Laboratory of Organism Functional Factors of the Changbai Moutain
Yanbian University
Ministry of Education
Yanji 133002
People's Republic of China
;
    'Bao Li' .
;
State Key Laboratory of Supramolecular Structure and Materials
College of Chemistry,
Jilin University
Changchun 130012
People's Republic of China
;
    'Bing-Zhu Yin' .
;
Key Laboratory of Organism Functional Factors of the Changbai Moutain
Yanbian University
Ministry of Education
Yanji 133002
People's Republic of China
;
    'Li-Xin Wu' .
;
State Key Laboratory of Supramolecular Structure and Materials
College of Chemistry,
Jilin University
Changchun 130012
People's Republic of China
;
data_I
_chemical_name_systematic
;
4,6,7,9,10,12,13,15,16,18-Decahydro-1,3-dithiolo[4,5-
<i>l</i>][1,4,7,10,15]trioxadithiacycloheptadecine-2-thione
;
_chemical_name_common     ?
_chemical_formula_moiety     'C13 H20 O3 S5'
_chemical_formula_sum     'C13 H20 O3 S5'
_chemical_formula_iupac     'C13 H20 O3 S5'
_chemical_formula_weight     384.59
_chemical_melting_point     ?
_symmetry_cell_setting     monoclinic
_symmetry_space_group_name_H-M     'C 2/c '
_symmetry_space_group_name_Hall     '-C 2yc'
loop_
    _symmetry_equiv_pos_as_xyz
    'x, y, z'
    '-x, y, -z+1/2'
    'x+1/2, y+1/2, z'
    '-x+1/2, y+1/2, -z+1/2'
    '-x, -y, -z'
    'x, -y, z-1/2'
    '-x+1/2, -y+1/2, -z'
    'x+1/2, -y+1/2, z-1/2'
_cell_length_a     14.040(3)
_cell_length_b     13.616(3)
_cell_length_c     10.004(2)
_cell_angle_alpha     90.00
_cell_angle_beta     110.89(3)
_cell_angle_gamma     90.00
_cell_volume     1786.6(6)
_cell_formula_units_Z     4
_cell_measurement_reflns_used     7120
_cell_measurement_theta_min     2.99
_cell_measurement_theta_max     27.49
_cell_measurement_temperature     290(2)
_exptl_crystal_description     block
_exptl_crystal_colour     yellow
_exptl_crystal_size_max     0.13
_exptl_crystal_size_mid     0.13
_exptl_crystal_size_min     0.12
_exptl_crystal_density_diffrn     1.430
_exptl_crystal_density_meas     ?
_exptl_crystal_density_method     'not measured'
_exptl_crystal_F_000     808
_exptl_absorpt_coefficient_mu     0.654
_exptl_absorpt_correction_type     multi-scan
_exptl_absorpt_process_details     '(ABSCOR; Higashi, 1995)'
_exptl_absorpt_correction_T_min     0.9198
_exptl_absorpt_correction_T_max     0.9257
_exptl_special_details
;
(See detailed section in the paper)
;
_diffrn_ambient_temperature     290(2)
_diffrn_radiation_type     MoK\a
_diffrn_radiation_wavelength     0.71073
_diffrn_radiation_source     'fine-focus sealed tube'
_diffrn_radiation_monochromator     graphite
_diffrn_measurement_device_type     'Rigaku R-AXIS RAPID'
_diffrn_measurement_method     '\w scans'
_diffrn_detector_area_resol_mean     ?
_diffrn_reflns_number     8683
_diffrn_reflns_av_R_equivalents     0.0222
_diffrn_reflns_av_sigmaI/netI     0.0205
_diffrn_reflns_theta_min     2.99
_diffrn_reflns_theta_max     27.48
_diffrn_reflns_theta_full     27.48
_diffrn_measured_fraction_theta_max     0.998
_diffrn_measured_fraction_theta_full     0.998
_diffrn_reflns_limit_h_min     -18
_diffrn_reflns_limit_h_max     17
_diffrn_reflns_limit_k_min     -15
_diffrn_reflns_limit_k_max     17
_diffrn_reflns_limit_l_min     -12
_diffrn_reflns_limit_l_max     12
_diffrn_standards_number     0
_diffrn_standards_interval_count     0
_diffrn_standards_interval_time     0
_diffrn_standards_decay_%     0
_refine_special_details
;
Refinement of <i>F</i>^2^ against ALL reflections. The weighted <i>R</i>-factor
wR and goodness of fit <i>S</i> are based on <i>F</i>^2^, conventional
<i>R</i>-factors <i>R</i> are based on <i>F</i>, with <i>F</i> set to zero for
negative <i>F</i>^2^. The threshold expression of <i>F</i>^2^ >
\s(<i>F</i>^2^) is used only for calculating <i>R</i>-factors(gt) etc. and is
not relevant to the choice of reflections for refinement. <i>R</i>-factors
based on <i>F</i>^2^ are statistically about twice as large as those based on
<i>F</i>, and <i>R</i>- factors based on ALL data will be even larger.
;
_reflns_number_total     2054
_reflns_number_gt     1795
_reflns_threshold_expression     I>2sigma(I)
_refine_ls_structure_factor_coef     Fsqd
_refine_ls_matrix_type     full
_refine_ls_R_factor_all     0.0440
_refine_ls_R_factor_gt     0.0389
_refine_ls_wR_factor_gt     0.0994
_refine_ls_wR_factor_ref     0.1034
_refine_ls_goodness_of_fit_ref     1.054
_refine_ls_restrained_S_all     1.095
_refine_ls_number_reflns     2054
_refine_ls_number_parameters     116
_refine_ls_number_restraints     31
_refine_ls_hydrogen_treatment     constr
_refine_ls_weighting_scheme     calc
_refine_ls_weighting_details
         'calc w=1/[\s^2^(Fo^2^)+(0.0458P)^2^+1.7300P] where P=(Fo^2^+2Fc^2^)/3'
_atom_sites_solution_hydrogens     geom
_atom_sites_solution_primary     direct
_atom_sites_solution_secondary     difmap
_refine_ls_shift/su_max     0.000
_refine_ls_shift/su_mean     0.000
_refine_diff_density_max     0.384
_refine_diff_density_min     -0.401
_refine_ls_extinction_method     none
_refine_ls_extinction_coef     ?
loop_
    _atom_type_symbol
    _atom_type_description
    _atom_type_scat_dispersion_real
    _atom_type_scat_dispersion_imag
    _atom_type_scat_source
    'C' 'C' 0.0033 0.0016
                         'International Tables Vol C Tables 4.2.6.8 and 6.1.1.4'
    'H' 'H' 0.0000 0.0000
                         'International Tables Vol C Tables 4.2.6.8 and 6.1.1.4'
    'O' 'O' 0.0106 0.0060
                         'International Tables Vol C Tables 4.2.6.8 and 6.1.1.4'
    'S' 'S' 0.1246 0.1234
                         'International Tables Vol C Tables 4.2.6.8 and 6.1.1.4'
_computing_data_collection     'RAPID-AUTO (Rigaku, 1998)'
_computing_cell_refinement     'RAPID-AUTO (Rigaku, 1998)'
_computing_data_reduction     'CrystalStructure (Rigaku/MSC, 2002)'
_computing_structure_solution     'SHELXS97 (Sheldrick, 2008)'
_computing_structure_refinement     'SHELXL97 (Sheldrick, 2008)'
_computing_molecular_graphics     'PLATON (Spek, 2009)'
_computing_publication_material     'SHELXL97 (Sheldrick, 2008)'
loop_
    _atom_site_type_symbol
    _atom_site_label
    _atom_site_fract_x
    _atom_site_fract_y
    _atom_site_fract_z
    _atom_site_U_iso_or_equiv
    _atom_site_adp_type
    _atom_site_calc_flag
    _atom_site_refinement_flags
    _atom_site_occupancy
    _atom_site_disorder_assembly
    _atom_site_disorder_group
    S S1 0.0000 -0.12281(6) 0.2500 0.0692(3) Uani d S 1 . .
    S S2 0.05129(4) 0.06857(4) 0.14909(6) 0.04829(17) Uani d . 1 . .
    S S3 0.17462(5) 0.26384(5) 0.11969(8) 0.0693(2) Uani d . 1 A .
    O O1 0.17749(17) 0.40044(19) 0.3861(3) 0.1067(8) Uani d . 1 . .
    O O2 0.0000 0.5091(3) 0.2500 0.1381(16) Uani d SU 1 . .
    C C1 0.0000 -0.0016(2) 0.2500 0.0456(6) Uani d S 1 . .
    C C2 0.02260(13) 0.18371(13) 0.2012(2) 0.0390(4) Uani d . 1 . .
    C C3 0.04873(15) 0.27043(15) 0.1292(2) 0.0493(5) Uani d . 1 . .
    H H3A 0.0440 0.3295 0.1807 0.059 Uiso calc R 1 . .
    H H3B -0.0010 0.2757 0.0330 0.059 Uiso calc R 1 . .
    C C4 0.25511(19) 0.2730(2) 0.3037(4) 0.0816(9) Uani d . 1 . .
    H H4A 0.2278 0.2308 0.3594 0.098 Uiso calc R 1 A .
    H H4B 0.3221 0.2481 0.3138 0.098 Uiso calc R 1 . .
    C C5 0.2672(2) 0.3743(2) 0.3658(4) 0.0896(10) Uani d . 1 A .
    H H5A 0.3238 0.3758 0.4564 0.108 Uiso calc R 1 . .
    H H5B 0.2813 0.4205 0.3013 0.108 Uiso calc R 1 . .
    C C6 0.1737(6) 0.4901(6) 0.4396(11) 0.092(2) Uani d PU 0.553(14) A 1
    H H6A 0.2409 0.5199 0.4753 0.111 Uiso calc PR 0.553(14) A 1
    H H6B 0.1473 0.4868 0.5169 0.111 Uiso calc PR 0.553(14) A 1
    C C7 0.1044(10) 0.5461(6) 0.3178(12) 0.099(3) Uani d PU 0.553(14) A 1
    H H7A 0.1004 0.6126 0.3501 0.118 Uiso calc PR 0.553(14) A 1
    H H7B 0.1351 0.5497 0.2451 0.118 Uiso calc PR 0.553(14) A 1
    C C6' 0.1649(8) 0.5194(7) 0.3562(16) 0.083(3) Uani d PU 0.447(14) A 2
    H H6'1 0.2130 0.5549 0.4360 0.100 Uiso calc PR 0.447(14) A 2
    H H6'2 0.1785 0.5356 0.2703 0.100 Uiso calc PR 0.447(14) A 2
    C C7' 0.0574(11) 0.5476(8) 0.3385(11) 0.092(3) Uani d PU 0.447(14) . 2
    H H7'1 0.0459 0.5333 0.4266 0.110 Uiso calc PR 0.447(14) A 2
    H H7'2 0.0491 0.6178 0.3219 0.110 Uiso calc PR 0.447(14) A 2
loop_
    _atom_site_aniso_label
    _atom_site_aniso_U_11
    _atom_site_aniso_U_22
    _atom_site_aniso_U_33
    _atom_site_aniso_U_12
    _atom_site_aniso_U_13
    _atom_site_aniso_U_23
    S1 0.0894(6) 0.0347(4) 0.0982(7) 0.000 0.0513(5) 0.000
    S2 0.0524(3) 0.0401(3) 0.0612(3) 0.00140(19) 0.0310(2) -0.0020(2)
    S3 0.0700(4) 0.0671(4) 0.0918(5) -0.0035(3) 0.0543(4) 0.0127(3)
    O1 0.0793(14) 0.1025(17) 0.142(2) -0.0370(13) 0.0438(14) -0.0511(16)
    O2 0.110(3) 0.067(2) 0.225(5) 0.000 0.044(3) 0.000
    C1 0.0432(13) 0.0374(13) 0.0576(15) 0.000 0.0199(12) 0.000
    C2 0.0321(8) 0.0354(9) 0.0478(9) -0.0004(6) 0.0123(7) 0.0006(7)
    C3 0.0459(10) 0.0444(10) 0.0561(11) -0.0011(8) 0.0165(9) 0.0090(9)
    C4 0.0423(12) 0.0699(17) 0.122(2) -0.0026(11) 0.0168(14) 0.0213(16)
    C5 0.0518(15) 0.086(2) 0.115(2) -0.0222(13) 0.0109(15) 0.0036(18)
    C6 0.109(5) 0.077(4) 0.080(5) -0.023(3) 0.021(3) -0.014(3)
    C7 0.112(5) 0.054(3) 0.126(5) -0.018(4) 0.038(5) -0.010(3)
    C6' 0.092(5) 0.063(5) 0.100(7) -0.029(4) 0.043(5) -0.029(5)
    C7' 0.108(7) 0.081(5) 0.094(5) -0.003(5) 0.045(5) -0.037(4)
_geom_special_details
;
All esds (except the esd in the dihedral angle between two l.s. planes) are
estimated using the full covariance matrix. The cell esds are taken into
account individually in the estimation of esds in distances, angles and
torsion angles; correlations between esds in cell parameters are only used
when they are defined by crystal symmetry. An approximate (isotropic)
treatment of cell esds is used for estimating esds involving l.s. planes.
;
loop_
    _geom_bond_atom_site_label_1
    _geom_bond_atom_site_label_2
    _geom_bond_site_symmetry_2
    _geom_bond_distance
    _geom_bond_publ_flag
    S1 C1 . 1.650(3) ?
    S2 C1 . 1.7231(16) ?
    S2 C2 . 1.7440(18) ?
    S3 C4 . 1.788(3) ?
    S3 C3 . 1.806(2) ?
    O1 C6 . 1.342(7) ?
    O1 C5 . 1.391(4) ?
    O1 C6' . 1.645(12) ?
    O2 C7' . 1.095(11) ?
    O2 C7' 2 1.095(11) ?
    O2 C7 . 1.467(11) ?
    O2 C7 2 1.467(11) ?
    C1 S2 2 1.7231(16) ?
    C2 C2 2 1.340(4) ?
    C2 C3 . 1.495(3) ?
    C3 H3A . 0.9700 ?
    C3 H3B . 0.9700 ?
    C4 C5 . 1.497(4) ?
    C4 H4A . 0.9700 ?
    C4 H4B . 0.9700 ?
    C5 H5A . 0.9700 ?
    C5 H5B . 0.9700 ?
    C6 C7 . 1.472(14) ?
    C6 H6A . 0.9700 ?
    C6 H6B . 0.9700 ?
    C7 H7A . 0.9700 ?
    C7 H7B . 0.9700 ?
    C6' C7' . 1.506(15) ?
    C6' H6'1 . 0.9700 ?
    C6' H6'2 . 0.9700 ?
    C7' H7'1 . 0.9700 ?
    C7' H7'2 . 0.9700 ?
loop_
    _geom_angle_atom_site_label_1
    _geom_angle_atom_site_label_2
    _geom_angle_atom_site_label_3
    _geom_angle_site_symmetry_1
    _geom_angle_site_symmetry_3
    _geom_angle
    _geom_angle_publ_flag
    C1 S2 C2 . . 97.69(10) ?
    C4 S3 C3 . . 102.32(13) ?
    C6 O1 C5 . . 117.2(4) ?
    C6 O1 C6' . . 32.8(4) ?
    C5 O1 C6' . . 105.6(4) ?
    C7' O2 C7' . 2 122.7(13) ?
    C7' O2 C7 . . 30.3(5) ?
    C7' O2 C7 2 . 122.3(7) ?
    C7' O2 C7 . 2 122.3(7) ?
    C7' O2 C7 2 2 30.3(5) ?
    C7 O2 C7 . 2 139.8(8) ?
    S1 C1 S2 . 2 123.68(8) ?
    S1 C1 S2 . . 123.68(8) ?
    S2 C1 S2 2 . 112.65(15) ?
    C2 C2 C3 2 . 127.72(11) ?
    C2 C2 S2 2 . 115.95(6) ?
    C3 C2 S2 . . 116.30(14) ?
    C2 C3 S3 . . 113.52(14) ?
    C2 C3 H3A . . 108.9 ?
    S3 C3 H3A . . 108.9 ?
    C2 C3 H3B . . 108.9 ?
    S3 C3 H3B . . 108.9 ?
    H3A C3 H3B . . 107.7 ?
    C5 C4 S3 . . 115.3(2) ?
    C5 C4 H4A . . 108.4 ?
    S3 C4 H4A . . 108.4 ?
    C5 C4 H4B . . 108.4 ?
    S3 C4 H4B . . 108.4 ?
    H4A C4 H4B . . 107.5 ?
    O1 C5 C4 . . 108.8(2) ?
    O1 C5 H5A . . 109.9 ?
    C4 C5 H5A . . 109.9 ?
    O1 C5 H5B . . 109.9 ?
    C4 C5 H5B . . 109.9 ?
    H5A C5 H5B . . 108.3 ?
    O1 C6 C7 . . 104.4(8) ?
    O1 C6 H6A . . 110.9 ?
    C7 C6 H6A . . 110.9 ?
    O1 C6 H6B . . 110.9 ?
    C7 C6 H6B . . 110.9 ?
    H6A C6 H6B . . 108.9 ?
    O2 C7 C6 . . 117.5(8) ?
    O2 C7 H7A . . 107.9 ?
    C6 C7 H7A . . 107.9 ?
    O2 C7 H7B . . 107.9 ?
    C6 C7 H7B . . 107.9 ?
    H7A C7 H7B . . 107.2 ?
    C7' C6' O1 . . 108.1(8) ?
    C7' C6' H6'1 . . 110.1 ?
    O1 C6' H6'1 . . 110.1 ?
    C7' C6' H6'2 . . 110.1 ?
    O1 C6' H6'2 . . 110.1 ?
    H6'1 C6' H6'2 . . 108.4 ?
    O2 C7' C6' . . 113.0(9) ?
    O2 C7' C7' . 2 28.7(6) ?
    C6' C7' C7' . 2 125.7(13) ?
    O2 C7' H7'1 . . 109.0 ?
    C6' C7' H7'1 . . 109.0 ?
    C7' C7' H7'1 2 . 118.7 ?
    O2 C7' H7'2 . . 109.0 ?
    C6' C7' H7'2 . . 109.0 ?
    C7' C7' H7'2 2 . 80.4 ?
    H7'1 C7' H7'2 . . 107.8 ?
