# Supplementary material for: 4,6,7,9,10,12,13,15,16,18-Decahydro-1,3-dithiolo[4,5-l][1,4,7,10,15]trioxadithia­cyclo­hepta­decine-2-thione
Source: Acta Crystallogr Sect E Struct Rep Online. 2010 May 15;66(Pt 6):o1335. doi: 10.1107/S1600536810016946 (PMC2979504; doi:10.1107/S1600536810016946)
Supplement: Supplementary file 2 [file e-66-o1335-Isup2.hkl]

# 
# h,k,l, Fc-squared, Fo-squared, sigma(Fo-squared) and status flag 
# 
data_I
_shelx_title ' ybdx-8 in C2/c' 
_shelx_refln_list_code          4 
_shelx_F_calc_maximum      198.89 
_exptl_crystal_F_000       808.00 
_reflns_d_resolution_high  0.7700 
 
loop_ 
 _symmetry_equiv_pos_as_xyz 
 'x, y, z' 
 '-x, y, -z+1/2' 
 'x+1/2, y+1/2, z' 
 '-x+1/2, y+1/2, -z+1/2' 
 '-x, -y, -z' 
 'x, -y, z-1/2' 
 '-x+1/2, -y+1/2, -z' 
 'x+1/2, -y+1/2, z-1/2' 
 
_cell_length_a    14.0397 
_cell_length_b    13.6155 
_cell_length_c    10.0041 
_cell_angle_alpha  90.000 
_cell_angle_beta  110.894 
_cell_angle_gamma  90.000 
 
_shelx_F_squared_multiplier     1.000 
 
loop_ 
 _refln_index_h 
 _refln_index_k 
 _refln_index_l 
 _refln_F_squared_calc 
 _refln_F_squared_meas 
 _refln_F_squared_sigma 
 _refln_observed_status 
   2   0   0     5630.00     5630.63    178.35 o 
   4   0   0    22416.28    20792.08   2176.07 o 
   6   0   0     9696.96     9594.67    577.02 o 
   8   0   0     2346.48     2271.73     46.17 o 
  10   0   0     1409.34     1485.02     33.50 o 
  12   0   0      254.96      263.45     11.17 o 
  14   0   0      428.17      459.90     17.50 o 
  16   0   0      124.92      121.01     11.17 o 
   3   1   0    27717.08    26314.29    867.67 o 
   5   1   0      168.94      212.80      3.28 o 
   7   1   0      574.58      564.22      6.73 o 
   9   1   0        8.41       12.32      0.53 o 
  11   1   0      910.51      889.49     19.32 o 
  13   1   0        0.17       -1.61      3.09 o 
  15   1   0       14.71       16.63      5.34 o 
   0   2   0        9.04        8.45      1.21 o 
   2   2   0    15355.71    15411.03    319.58 o 
   4   2   0       88.48      114.70      2.14 o 
   6   2   0      439.79      439.62      7.53 o 
   8   2   0       19.36       29.90      1.51 o 
  10   2   0        0.56        9.91      4.43 o 
  12   2   0      304.09      298.85     13.69 o 
  14   2   0      267.12      269.58     11.55 o 
  16   2   0        4.05        4.29      7.39 o 
   1   3   0     3091.88     3024.66     65.64 o 
   3   3   0      603.60      637.96     11.11 o 
   5   3   0     1252.30     1222.23     12.62 o 
   7   3   0      829.45      776.68     12.64 o 
   9   3   0     1411.95     1385.00     13.10 o 
  11   3   0       12.65       13.88      1.13 o 
  13   3   0       98.12      104.10      7.98 o 
  15   3   0       23.67       18.88      4.55 o 
   0   4   0     9486.83     9296.86    227.38 o 
   2   4   0     1425.39     1466.08     15.64 o 
   4   4   0      906.14      846.32      6.32 o 
   6   4   0     1093.74      983.92      6.76 o 
   8   4   0      612.74      635.21      7.67 o 
  10   4   0      159.44      139.85      2.75 o 
  12   4   0      159.01      147.39      6.10 o 
  14   4   0      145.90      142.05      4.29 o 
  16   4   0       11.01       11.63      4.64 o 
   1   5   0     8206.94     8156.71    120.35 o 
   3   5   0      535.53      439.69      6.88 o 
   5   5   0      429.82      373.79      3.59 o 
   7   5   0       68.90      107.40      2.06 o 
   9   5   0      573.29      535.22      4.52 o 
  11   5   0      137.53      150.41      4.80 o 
  13   5   0        0.62        4.65      2.30 o 
  15   5   0        0.04        5.16      3.77 o 
   0   6   0    14822.49    14549.97    480.57 o 
   2   6   0      872.72      883.63      9.02 o 
   4   6   0      248.63      225.46      2.09 o 
   6   6   0       67.94       70.43      2.61 o 
   8   6   0     3916.88     4100.27     41.74 o 
  10   6   0     1621.34     1627.69     12.96 o 
  12   6   0        8.30        9.05      1.54 o 
  14   6   0      223.76      232.35      5.79 o 
  16   6   0       66.13       70.01      8.15 o 
   1   7   0      125.56      132.50      4.41 o 
   3   7   0     1394.86     1370.72     15.19 o 
   5   7   0      744.67      809.46     11.66 o 
   7   7   0     1138.04     1138.56     11.10 o 
   9   7   0      508.63      521.93      4.61 o 
  11   7   0      763.95      725.47      9.05 o 
  13   7   0      148.41      169.80      4.24 o 
  15   7   0        5.54        2.72      7.24 o 
   0   8   0     1999.41     1708.02     41.34 o 
   2   8   0     3180.64     3123.05     35.50 o 
   4   8   0      406.61      372.06      3.87 o 
   6   8   0     3210.33     3024.34     29.62 o 
   8   8   0      618.50      583.87      5.81 o 
  10   8   0      922.87      971.67      9.05 o 
  12   8   0      854.83      881.48     11.93 o 
  14   8   0        1.33       -1.61      1.61 o 
   1   9   0     1970.10     1941.52     47.78 o 
   3   9   0      459.85      481.80      5.51 o 
   5   9   0      202.29      176.46      3.75 o 
   7   9   0      386.13      406.41      4.59 o 
   9   9   0     2490.09     2324.83     20.79 o 
  11   9   0       87.33       87.82      2.25 o 
  13   9   0      259.92      260.79      5.29 o 
   0  10   0      316.81      292.11     10.86 o 
   2  10   0       32.80       10.85      1.11 o 
   4  10   0      225.40      220.20      4.01 o 
   6  10   0      203.92      182.21      4.33 o 
   8  10   0      512.62      513.40      5.69 o 
  10  10   0      168.42      168.10      2.59 o 
  12  10   0       58.66       40.14      2.62 o 
  14  10   0        9.82        6.41      2.10 o 
   1  11   0      346.20      314.11     13.33 o 
   3  11   0       42.10       60.68      2.91 o 
   5  11   0        0.08       -0.40      1.22 o 
   7  11   0        2.04        2.90      1.32 o 
   9  11   0      197.66      207.70      5.85 o 
  11  11   0        2.62        2.78      1.00 o 
  13  11   0       34.42       37.26      2.57 o 
   0  12   0      136.16      117.94      6.79 o 
   2  12   0        3.90        6.10      2.14 o 
   4  12   0       92.40       91.24      2.93 o 
   6  12   0       28.15       32.67      1.89 o 
   8  12   0      435.22      464.94      6.01 o 
  10  12   0       81.07       84.43      3.16 o 
  12  12   0        3.95       -0.51      2.67 o 
   1  13   0       49.36       58.29      3.63 o 
   3  13   0       47.85       47.97      3.96 o 
   5  13   0      528.10      539.41      7.56 o 
   7  13   0      383.25      372.23      5.60 o 
   9  13   0       21.91       19.22      2.06 o 
  11  13   0      131.22      148.17     12.59 o 
   0  14   0      213.99      212.63      9.35 o 
   2  14   0      305.08      323.49     10.76 o 
   4  14   0       44.01       36.41      1.55 o 
   6  14   0      140.00      144.97      3.58 o 
   8  14   0      100.39       93.24      3.83 o 
  10  14   0      151.90      146.54      8.20 o 
   1  15   0     1401.22     1391.67     21.92 o 
   3  15   0       88.90       95.16     12.24 o 
   5  15   0      149.91      156.43      5.53 o 
   7  15   0       17.71       22.75      2.84 o 
   9  15   0      182.71      157.09      5.88 o 
   0  16   0      916.97      984.06     23.79 o 
   2  16   0      651.38      641.70     11.84 o 
   4  16   0      320.10      339.88      9.33 o 
   6  16   0       63.36       74.62      4.88 o 
   1  17   0      164.28      162.29      8.72 o 
   3  17   0      322.21      351.96      9.45 o 
 -17   1   1       32.68       34.29      5.87 o 
 -15   1   1        3.62        1.67      6.29 o 
 -13   1   1      551.44      577.32     15.21 o 
 -11   1   1       84.71       53.29      1.92 o 
  -9   1   1     4155.88     4069.09     68.57 o 
  -7   1   1     6515.20     7083.93    120.47 o 
  -5   1   1     1215.38     1232.91      9.21 o 
  -3   1   1    14361.74    15035.12    235.40 o 
   1   1   1    14240.09    15179.57    168.53 o 
   3   1   1     1605.81     1531.78      8.77 o 
   5   1   1      628.40      701.11      7.04 o 
   7   1   1     1940.29     2039.70     15.65 o 
   9   1   1     3039.69     2945.14     32.14 o 
  11   1   1       13.27       16.19      3.73 o 
  13   1   1      232.43      242.67     10.51 o 
  15   1   1       83.22       98.19     13.28 o 
 -16   2   1        1.57        4.15      3.91 o 
 -14   2   1       48.14       45.20      5.43 o 
 -12   2   1      830.62      858.16      8.87 o 
 -10   2   1      415.63      419.19      6.74 o 
  -8   2   1     3497.11     3709.67     35.22 o 
  -6   2   1     5052.02     5103.22     53.58 o 
  -4   2   1     3951.79     3906.49     47.54 o 
  -2   2   1     5271.73     5564.36     59.84 o 
   0   2   1      844.90      853.01     12.22 o 
   2   2   1    12189.43    13656.46    146.62 o 
   4   2   1      128.28       94.44      1.53 o 
   6   2   1      168.18      193.27      3.69 o 
   8   2   1       88.10       88.22      1.55 o 
  10   2   1      747.62      730.37     11.73 o 
  12   2   1      351.75      403.68     10.74 o 
  14   2   1       91.92       95.46      7.98 o 
  16   2   1        7.17        9.22      6.19 o 
 -17   3   1        6.21        8.19      4.55 o 
 -15   3   1       27.22       26.78      5.45 o 
 -13   3   1      185.63      202.69      6.91 o 
 -11   3   1     1428.92     1351.39     16.97 o 
  -9   3   1     2176.45     2196.30     25.02 o 
  -7   3   1       25.04        5.78      0.94 o 
  -5   3   1    17586.88    18761.54    330.38 o 
  -3   3   1     1258.51     1379.15     18.95 o 
  -1   3   1      982.63      971.80     10.11 o 
   1   3   1    14265.53    16039.37    214.18 o 
   3   3   1     4338.69     4060.62     50.91 o 
   5   3   1      659.79      605.12      3.73 o 
   7   3   1     3863.75     3817.67     33.16 o 
   9   3   1       66.58       80.55      2.40 o 
  11   3   1      532.47      503.23     10.32 o 
  13   3   1      497.03      491.27     11.55 o 
  15   3   1        3.36       -0.66      3.48 o 
 -16   4   1      363.09      401.07     15.68 o 
 -14   4   1       36.15       35.90      2.78 o 
 -12   4   1        4.33        5.15      1.07 o 
 -10   4   1      522.91      541.67      7.33 o 
  -8   4   1     4315.64     4293.10     43.56 o 
  -6   4   1     6550.86     6942.09     77.00 o 
  -4   4   1      107.09      109.95      4.36 o 
  -2   4   1      233.50      270.92      4.57 o 
   0   4   1    11826.47    12254.77    181.86 o 
   2   4   1     7835.67     8827.12    104.03 o 
   4   4   1      109.42      105.91      1.96 o 
   6   4   1        4.64        3.56      0.61 o 
   8   4   1      174.52      162.38      2.91 o 
  10   4   1     1677.51     1583.57     16.24 o 
  12   4   1      341.80      364.65      4.79 o 
  14   4   1      129.14      132.48      9.35 o 
  16   4   1        2.88        6.30      4.42 o 
 -15   5   1      147.47      157.52     10.71 o 
 -13   5   1        0.40        2.30      1.64 o 
 -11   5   1       48.51       51.24      2.45 o 
  -9   5   1     1075.89     1046.40      8.02 o 
  -7   5   1     4086.54     4049.49     51.05 o 
  -5   5   1      586.85      448.04      4.67 o 
  -3   5   1      774.80      942.12     10.95 o 
  -1   5   1        0.41        2.66      1.34 o 
   1   5   1    19901.34    20562.66    305.90 o 
   3   5   1     1369.38     1352.08      9.14 o 
   5   5   1     2512.33     2418.55     17.44 o 
   7   5   1      876.72      843.45      7.45 o 
   9   5   1     1294.84     1229.14     12.18 o 
  11   5   1      253.46      265.33      3.99 o 
  13   5   1       64.59       56.32      3.27 o 
  15   5   1       75.63       95.61      6.82 o 
 -16   6   1        0.22        0.91      4.22 o 
 -14   6   1       66.49       68.51      3.09 o 
 -12   6   1        7.37        9.54      1.98 o 
 -10   6   1       49.89       47.48      1.16 o 
  -8   6   1      330.57      329.70      6.51 o 
  -6   6   1       60.27       64.77      2.00 o 
  -4   6   1      157.74      164.21      2.12 o 
  -2   6   1     9613.76    10589.04    177.35 o 
   0   6   1     6648.04     7056.40     88.17 o 
   2   6   1     2459.83     2719.58     27.86 o 
   4   6   1     4282.02     4438.63     36.48 o 
   6   6   1      271.22      293.47      2.83 o 
   8   6   1       19.40       23.32      0.84 o 
  10   6   1      281.28      275.28      4.92 o 
  12   6   1      121.93      118.97      3.79 o 
  14   6   1       13.14       13.29      4.06 o 
 -15   7   1        4.49        3.47      1.84 o 
 -13   7   1       64.38       61.98      4.36 o 
 -11   7   1      187.81      186.16      6.94 o 
  -9   7   1      405.14      392.97      3.92 o 
  -7   7   1      789.25      819.18      7.16 o 
  -5   7   1      132.47       95.70      1.96 o 
  -3   7   1     5637.59     5457.50    138.29 o 
  -1   7   1       69.19       53.55      5.43 o 
   1   7   1       50.25       79.99      3.49 o 
   3   7   1     4036.10     3837.62     35.25 o 
   5   7   1      681.72      693.76      6.16 o 
   7   7   1        8.44        7.65      0.87 o 
   9   7   1      965.53      932.85      7.76 o 
  11   7   1       19.01       17.25      1.84 o 
  13   7   1       19.30       11.05      1.74 o 
  15   7   1        1.37        0.53      3.12 o 
 -14   8   1      123.81      121.78      3.77 o 
 -12   8   1       93.04       74.71      1.33 o 
 -10   8   1        1.53        2.10      1.17 o 
  -8   8   1       14.12       20.72      1.51 o 
  -6   8   1      401.39      388.90      5.17 o 
  -4   8   1      227.87      212.93      2.37 o 
  -2   8   1      541.65      504.65     13.15 o 
   0   8   1     3318.44     3869.48    117.70 o 
   2   8   1      288.51      289.58      3.14 o 
   4   8   1       82.60       63.96      2.39 o 
   6   8   1      340.35      314.09      5.27 o 
   8   8   1       23.99       30.68      1.33 o 
  10   8   1       25.07       26.39      2.61 o 
  12   8   1      140.29      129.73      3.90 o 
  14   8   1       29.85       23.84      2.11 o 
 -15   9   1        0.09        4.73      2.51 o 
 -13   9   1      146.27      195.04      4.60 o 
 -11   9   1      229.14      228.76      2.99 o 
  -9   9   1       13.94       11.59      1.21 o 
  -7   9   1      101.57      122.79      3.01 o 
  -5   9   1      406.03      364.36      5.45 o 
  -3   9   1     1234.34     1125.76     10.44 o 
  -1   9   1     4365.60     4682.56    132.49 o 
   1   9   1     1560.48     1535.32     18.12 o 
   3   9   1     2473.34     2408.32     24.74 o 
   5   9   1     1704.55     1595.16     20.39 o 
   7   9   1        4.15        3.99      1.10 o 
   9   9   1       76.83       94.28      2.47 o 
  11   9   1       33.93       31.72      2.56 o 
  13   9   1       21.75       19.37      2.82 o 
 -14  10   1       13.36       16.06      8.48 o 
 -12  10   1       42.82       45.40      6.92 o 
 -10  10   1       97.53       92.63      3.35 o 
  -8  10   1      855.64      819.01     13.40 o 
  -6  10   1      250.34      259.06      7.20 o 
  -4  10   1      933.84      919.39     14.59 o 
  -2  10   1        7.20        2.14      2.50 o 
   0  10   1     8031.09     7507.13    144.68 o 
   2  10   1     4756.88     4492.43     77.92 o 
   4  10   1     2653.78     2535.72     41.20 o 
   6  10   1      912.24      855.95     11.58 o 
   8  10   1       56.53       54.94      3.14 o 
  10  10   1      220.13      209.98      3.19 o 
  12  10   1       50.63       69.31      4.09 o 
 -13  11   1        3.16        3.24      2.29 o 
 -11  11   1        0.00       -0.01      1.09 o 
  -9  11   1      162.05      159.53      5.70 o 
  -7  11   1      486.83      487.87      7.48 o 
  -5  11   1        9.37        2.84      1.56 o 
  -3  11   1      161.30      135.68      3.34 o 
  -1  11   1      821.22      812.00     11.67 o 
   1  11   1     5415.85     5306.75     82.64 o 
   3  11   1     1092.42      982.82     21.47 o 
   5  11   1      863.26      828.53     12.06 o 
   7  11   1      286.13      309.47      5.42 o 
   9  11   1      161.65      182.14      4.78 o 
  11  11   1      105.37       98.63      7.74 o 
 -12  12   1        1.19        2.02      3.65 o 
 -10  12   1      114.55      120.15      3.41 o 
  -8  12   1       72.26       90.26      5.54 o 
  -6  12   1      318.14      327.34      5.55 o 
  -4  12   1      611.76      609.95      7.13 o 
  -2  12   1      743.98      704.81      8.45 o 
   0  12   1        8.79       16.37      2.96 o 
   2  12   1      145.04      140.67      7.12 o 
   4  12   1      452.26      460.32      8.41 o 
   6  12   1      139.85      167.68      3.66 o 
   8  12   1      110.19      112.58      2.94 o 
  10  12   1        2.12        3.43      1.69 o 
 -11  13   1       70.11       85.84      3.96 o 
  -9  13   1      152.42      162.67      3.54 o 
  -7  13   1      190.61      173.37      3.97 o 
  -5  13   1      463.29      481.77     11.85 o 
  -3  13   1       50.25       51.51      5.20 o 
  -1  13   1        0.17        1.96      2.14 o 
   1  13   1        9.50        2.16      2.54 o 
   3  13   1      190.85      168.36      5.14 o 
   5  13   1        6.81        4.36      2.03 o 
   7  13   1       22.70       23.77      2.31 o 
   9  13   1       79.20       78.18      2.63 o 
 -10  14   1       46.78       49.90      3.51 o 
  -8  14   1      515.27      534.25      8.22 o 
  -6  14   1      169.17      177.51      4.51 o 
  -4  14   1       89.71       91.13      4.70 o 
  -2  14   1      368.12      403.71      8.46 o 
   0  14   1       98.16       98.59      5.34 o 
   2  14   1        0.30        5.57      2.49 o 
   4  14   1       82.82       82.77      4.49 o 
   6  14   1        2.89        1.44      1.86 o 
   8  14   1       27.98       26.68      2.73 o 
  -9  15   1        0.89        0.34      1.65 o 
  -7  15   1        2.36        6.93      2.54 o 
  -5  15   1       10.60       10.89      2.97 o 
  -3  15   1       27.70       29.40      3.52 o 
  -1  15   1       96.05      106.90     11.26 o 
   1  15   1       36.07       39.46      4.27 o 
   3  15   1       45.95       43.62      3.94 o 
   5  15   1        3.72        2.38      2.41 o 
   7  15   1        0.77        3.03      2.26 o 
  -6  16   1       18.66       23.78      3.67 o 
  -4  16   1        0.98        2.76      2.79 o 
  -2  16   1       39.36       44.71      4.02 o 
   0  16   1      279.54      329.69     14.94 o 
   2  16   1      161.66      171.27     12.20 o 
   4  16   1       49.93       59.37      4.65 o 
   6  16   1       51.31       52.91      4.99 o 
  -5  17   1      100.04      101.74      7.17 o 
  -3  17   1        4.44        5.83      3.33 o 
  -1  17   1       10.43        7.10      3.84 o 
   1  17   1       75.42       77.10     13.98 o 
   3  17   1       40.10       32.97      4.01 o 
 -16   0   2     1013.46     1050.77     33.19 o 
 -14   0   2      205.75      207.01     11.47 o 
 -12   0   2      622.93      513.62     11.17 o 
 -10   0   2      165.28      121.38      2.90 o 
  -8   0   2       89.41       81.29      4.07 o 
  -6   0   2     9957.34    10612.69    419.76 o 
  -4   0   2     4444.13     4531.99     65.92 o 
  -2   0   2     1825.32     1898.92     28.06 o 
   0   0   2    35549.51    35843.61   1163.90 o 
   2   0   2    37879.81    38733.91    925.58 o 
   4   0   2    20231.41    22828.93    443.52 o 
   6   0   2     8847.18     9815.47    190.17 o 
   8   0   2     3696.55     3931.68     45.80 o 
  10   0   2        1.70        2.39      3.09 o 
  12   0   2       55.29       61.56      7.24 o 
  14   0   2       35.80       25.35      6.94 o 
 -17   1   2      119.04      120.65     17.50 o 
 -15   1   2      384.66      403.91     11.83 o 
 -13   1   2      261.55      258.77      4.33 o 
 -11   1   2      335.21      347.82      2.86 o 
  -9   1   2       60.17       61.46      1.80 o 
  -7   1   2     2172.19     2221.69     19.12 o 
  -5   1   2      342.03      320.69      9.47 o 
  -3   1   2      251.50      209.92      3.04 o 
  -1   1   2     5482.31     5401.75     59.14 o 
   1   1   2    31290.83    31962.69    572.56 o 
   3   1   2     6320.58     7008.32     59.88 o 
   5   1   2     6945.83     7152.10     64.12 o 
   7   1   2     1886.11     1847.03     13.78 o 
   9   1   2       80.81       94.04      3.24 o 
  11   1   2       80.57       84.43     11.17 o 
  13   1   2       17.33       19.38      5.34 o 
  15   1   2       38.40       47.51      6.29 o 
 -16   2   2        9.91       10.77      4.25 o 
 -14   2   2      710.92      685.89     12.73 o 
 -12   2   2      634.46      682.52      9.08 o 
 -10   2   2      708.85      716.20      7.43 o 
  -8   2   2      951.64      995.66      7.72 o 
  -6   2   2     1375.62     1557.19     12.24 o 
  -4   2   2    14738.78    15611.68    255.64 o 
  -2   2   2    39556.16    39229.33    948.26 o 
   0   2   2      539.20      511.70      6.52 o 
   2   2   2     1324.66     1333.58      8.12 o 
   4   2   2     6573.30     6686.32     57.41 o 
   6   2   2       68.88       65.75      0.99 o 
   8   2   2      569.19      548.35      4.55 o 
  10   2   2      469.35      427.54      9.49 o 
  12   2   2      194.77      199.67      7.86 o 
  14   2   2       14.98       23.97      5.88 o 
 -17   3   2       83.41       77.40     10.86 o 
 -15   3   2      140.15      129.44      8.24 o 
 -13   3   2       13.30       12.02      1.91 o 
 -11   3   2       26.76       21.54      1.35 o 
  -9   3   2      207.56      164.80      1.85 o 
  -7   3   2     4101.46     4148.73     44.45 o 
  -5   3   2      548.58      514.70      6.71 o 
  -3   3   2    12073.93    12364.32    184.43 o 
  -1   3   2     5429.56     5617.09     64.14 o 
   1   3   2      946.92      925.63      6.26 o 
   3   3   2       58.47       52.33      1.02 o 
   5   3   2     1025.22     1030.51      6.74 o 
   7   3   2       70.12       57.37      2.83 o 
   9   3   2      356.45      332.12      3.44 o 
  11   3   2      114.59       99.73      4.88 o 
  13   3   2       39.49       47.59      5.58 o 
  15   3   2        7.61        9.92      5.80 o 
 -16   4   2      100.28      116.82      7.39 o 
 -14   4   2       12.67       12.59      2.02 o 
 -12   4   2      431.16      463.26     29.53 o 
 -10   4   2     1034.05     1015.58      9.82 o 
  -8   4   2     1240.70     1181.90     15.07 o 
  -6   4   2     1840.23     1749.99     15.29 o 
  -4   4   2     3339.07     3210.54     32.22 o 
  -2   4   2     8450.19     9202.74    139.86 o 
   0   4   2       45.47       60.26      1.69 o 
   2   4   2      612.46      589.76      3.83 o 
   4   4   2     2021.15     2001.15     13.47 o 
   6   4   2        4.62        2.46      0.66 o 
   8   4   2      528.04      529.59      5.36 o 
  10   4   2      588.91      585.69     11.19 o 
  12   4   2      123.21      116.57      3.13 o 
  14   4   2       14.65        2.60      4.74 o 
 -17   5   2      122.78      139.44      7.97 o 
 -15   5   2      405.57      400.92     16.81 o 
 -13   5   2       66.66       84.15      7.46 o 
 -11   5   2      396.74      381.92      6.11 o 
  -9   5   2      109.84      110.45      2.69 o 
  -7   5   2     2210.04     2291.45     27.43 o 
  -5   5   2       37.01       38.31      1.30 o 
  -3   5   2        2.76       11.20      1.80 o 
  -1   5   2     1681.18     1869.62     14.87 o 
   1   5   2     5932.68     6078.87     86.49 o 
   3   5   2     1297.27     1214.87      8.90 o 
   5   5   2      405.52      389.59      3.41 o 
   7   5   2      953.61      924.86      6.55 o 
   9   5   2       49.75       47.19      2.09 o 
  11   5   2      135.53      132.23      4.90 o 
  13   5   2       49.32       46.42      1.97 o 
  15   5   2       45.04       35.56      5.58 o 
 -16   6   2      451.12      486.15     15.69 o 
 -14   6   2      167.94      177.09      4.71 o 
 -12   6   2       21.83        7.56      0.72 o 
 -10   6   2       73.26       84.91      6.01 o 
  -8   6   2     2594.19     2577.39     25.18 o 
  -6   6   2     7542.12     7578.91    115.82 o 
  -4   6   2      821.53     1016.97     20.63 o 
  -2   6   2    10427.14    10948.53    187.77 o 
   0   6   2        0.54        1.41      1.01 o 
   2   6   2     1150.05     1068.89     11.97 o 
   4   6   2        5.66        6.37      0.91 o 
   6   6   2      200.29      177.69      2.82 o 
   8   6   2      105.00      112.69      1.80 o 
  10   6   2      721.56      747.92      9.84 o 
  12   6   2      139.98      136.24      7.36 o 
  14   6   2      147.97      152.03      8.15 o 
 -15   7   2       23.06       21.13      2.10 o 
 -13   7   2      118.88      117.57      5.65 o 
 -11   7   2      116.27       92.71      2.02 o 
  -9   7   2     1112.49     1080.15     14.98 o 
  -7   7   2      499.46      523.53      5.01 o 
  -5   7   2     5534.14     5393.62     77.58 o 
  -3   7   2     2068.71     2039.49     22.80 o 
  -1   7   2       91.11       72.22      3.05 o 
   1   7   2      254.71      282.52      4.86 o 
   3   7   2     1725.50     1610.17     11.75 o 
   5   7   2     1208.83     1164.22     19.10 o 
   7   7   2       79.62       81.99      1.88 o 
   9   7   2        0.02        0.51      0.90 o 
  11   7   2      204.65      208.72      4.34 o 
  13   7   2      126.50      126.60      3.48 o 
 -14   8   2       29.77       32.32      3.39 o 
 -12   8   2       41.25       42.07      1.76 o 
 -10   8   2     1126.27     1133.39     10.36 o 
  -8   8   2     2439.66     2315.88     24.78 o 
  -6   8   2     2310.43     2208.99     24.14 o 
  -4   8   2     9422.71     9050.24    155.64 o 
  -2   8   2      284.72      275.78      7.58 o 
   0   8   2        0.03        2.77      1.16 o 
   2   8   2      124.42       89.32      1.42 o 
   4   8   2      635.50      634.98      5.32 o 
   6   8   2      114.92      115.88      2.39 o 
   8   8   2      106.25      109.55      2.03 o 
  10   8   2       40.08       40.26      1.75 o 
  12   8   2      116.07      112.36      3.96 o 
 -15   9   2       32.78       41.66      8.82 o 
 -13   9   2        1.08        0.54      1.88 o 
 -11   9   2       47.74       33.51      3.38 o 
  -9   9   2      363.66      327.71      6.49 o 
  -7   9   2     3891.02     3655.40     40.96 o 
  -5   9   2     1363.27     1287.17     27.97 o 
  -3   9   2     2736.79     2613.02     34.98 o 
  -1   9   2      841.70      865.50     12.10 o 
   1   9   2       33.06       24.18      1.18 o 
   3   9   2     1827.39     1857.12     16.32 o 
   5   9   2       75.50       75.38      5.05 o 
   7   9   2      441.05      420.90      5.52 o 
   9   9   2       60.42       44.25      3.28 o 
  11   9   2       85.13       81.52      3.56 o 
  13   9   2      143.16      155.01      8.77 o 
 -14  10   2        6.45        8.66      3.17 o 
 -12  10   2       29.89       35.75      2.05 o 
 -10  10   2       50.47       52.40      2.61 o 
  -8  10   2      685.29      652.82      6.81 o 
  -6  10   2     1503.36     1512.89     13.02 o 
  -4  10   2        6.81        3.00      1.32 o 
  -2  10   2     1838.28     1788.07     56.39 o 
   0  10   2       25.99       16.95      0.88 o 
   2  10   2      245.86      247.37      7.91 o 
   4  10   2      659.48      635.98     13.20 o 
   6  10   2       26.49       33.18      2.36 o 
   8  10   2        7.13        8.21      1.73 o 
  10  10   2      225.23      222.16      4.47 o 
  12  10   2       13.42        4.42      3.04 o 
 -13  11   2      101.94      122.80      6.04 o 
 -11  11   2        9.55        5.87      1.21 o 
  -9  11   2        0.36        1.48      1.25 o 
  -7  11   2     1312.22     1241.36     21.92 o 
  -5  11   2       60.11       55.54      2.83 o 
  -3  11   2      161.26      140.79      5.96 o 
  -1  11   2      344.11      359.17      6.33 o 
   1  11   2      362.12      365.63      7.65 o 
   3  11   2       19.34        8.04      2.77 o 
   5  11   2      157.95      158.80      4.05 o 
   7  11   2      638.57      603.94      8.17 o 
   9  11   2        8.05        8.64      1.46 o 
  11  11   2        0.45        0.98      2.54 o 
 -12  12   2       29.62       36.74      2.39 o 
 -10  12   2        0.69        3.77      1.77 o 
  -8  12   2      249.42      237.71      4.83 o 
  -6  12   2      497.69      481.43      9.02 o 
  -4  12   2      211.38      183.55      4.27 o 
  -2  12   2      467.47      457.06      5.92 o 
   0  12   2       92.25      107.06      4.63 o 
   2  12   2      122.53      117.00      5.35 o 
   4  12   2       51.37       40.41      3.84 o 
   6  12   2       21.63       17.21      2.33 o 
   8  12   2        2.17        6.20      1.63 o 
  10  12   2       21.74       29.80      3.19 o 
 -11  13   2        8.92        7.47      2.51 o 
  -9  13   2      150.26      160.82      4.15 o 
  -7  13   2       47.46       62.44      5.83 o 
  -5  13   2     1089.07     1063.70     14.31 o 
  -3  13   2      516.25      548.43     15.33 o 
  -1  13   2        7.64        8.22      2.96 o 
   1  13   2      261.28      291.86      6.74 o 
   3  13   2        0.60        0.93      2.20 o 
   5  13   2       23.19       20.60      3.27 o 
   7  13   2       87.29       75.82      2.87 o 
   9  13   2        9.74       11.89      2.16 o 
 -10  14   2       11.84        9.19      3.60 o 
  -8  14   2       96.81       82.13      5.15 o 
  -6  14   2      313.25      290.11      8.59 o 
  -4  14   2      464.29      445.88      8.45 o 
  -2  14   2      109.96      109.70      5.16 o 
   0  14   2       28.75       28.56      4.36 o 
   2  14   2      136.61      131.28      6.01 o 
   4  14   2      367.25      400.30     17.39 o 
   6  14   2       89.56      102.92      5.00 o 
   8  14   2        1.23        2.17      1.65 o 
  -9  15   2        0.06        7.81      4.49 o 
  -7  15   2      340.32      355.73     13.53 o 
  -5  15   2       73.11       80.78      4.63 o 
  -3  15   2       31.24       36.53      3.74 o 
  -1  15   2        1.26        6.78      4.23 o 
   1  15   2      695.55      691.68     13.99 o 
   3  15   2      530.29      519.36     14.29 o 
   5  15   2      304.38      280.28      6.65 o 
   7  15   2      297.10      338.24      9.02 o 
  -6  16   2        4.10        7.92      3.46 o 
  -4  16   2       34.46       42.77      4.86 o 
  -2  16   2      112.85      123.70      5.97 o 
   0  16   2      280.73      296.47      9.06 o 
   2  16   2      721.30      749.80     15.87 o 
   4  16   2      398.36      390.14     13.76 o 
  -3  17   2       38.48       32.66      5.97 o 
  -1  17   2      247.56      239.10     13.70 o 
   1  17   2       84.25       87.39      5.53 o 
 -17   1   3       57.54       59.23      6.18 o 
 -15   1   3      226.13      251.63      4.98 o 
 -13   1   3        0.03        3.39      1.54 o 
 -11   1   3      729.25      813.26     11.46 o 
  -9   1   3     2139.44     2168.41     19.37 o 
  -7   1   3    11725.10    12283.66    187.62 o 
  -5   1   3     6039.20     6020.74     69.99 o 
  -3   1   3     2709.21     2669.33     27.08 o 
  -1   1   3    11614.39    12564.88    193.97 o 
   1   1   3     3026.98     2912.33     22.98 o 
   3   1   3    10568.50    11906.24    127.35 o 
   5   1   3      687.29      721.08      4.67 o 
   7   1   3     2217.03     2264.47     18.71 o 
   9   1   3      337.45      342.08      4.99 o 
  11   1   3       12.68       12.88      2.94 o 
  13   1   3        0.21       -0.45      3.41 o 
  15   1   3        3.66        0.30      3.94 o 
 -16   2   3        4.88        3.33      4.29 o 
 -14   2   3       17.81       17.85      2.84 o 
 -12   2   3       24.17       16.18      0.97 o 
 -10   2   3        1.66        2.36      0.90 o 
  -8   2   3     3694.62     3848.46     41.43 o 
  -6   2   3     1257.39     1325.00     11.10 o 
  -4   2   3     7449.35     7616.74     97.75 o 
  -2   2   3     9489.31     9738.65    137.50 o 
   0   2   3      109.45      159.73      2.48 o 
   2   2   3     1520.05     1437.30      9.89 o 
   4   2   3      259.78      263.20      2.13 o 
   6   2   3      798.65      866.07      5.53 o 
   8   2   3      189.66      199.78      3.43 o 
  10   2   3        2.70        2.83      0.97 o 
  12   2   3        3.75        6.64      5.88 o 
  14   2   3       79.86       86.75     11.92 o 
 -17   3   3       74.80       75.69      9.66 o 
 -15   3   3        7.24        9.54      2.66 o 
 -13   3   3      977.31      948.11     10.32 o 
 -11   3   3      239.89      273.15      2.83 o 
  -9   3   3     2225.42     2311.35     29.44 o 
  -7   3   3       32.82       49.81      1.99 o 
  -5   3   3     8110.93     9184.73    125.15 o 
  -3   3   3    19483.67    19981.10    366.55 o 
  -1   3   3      121.03      116.26      3.25 o 
   1   3   3     1594.66     1650.41     13.41 o 
   3   3   3        5.02       16.96      2.38 o 
   5   3   3     2808.40     2809.23     20.09 o 
   7   3   3      138.08      121.03      1.63 o 
   9   3   3        2.76        0.57      0.97 o 
  11   3   3       29.32       18.26      1.73 o 
  13   3   3       85.21      105.43     29.42 o 
 -16   4   3      451.32      495.04     14.79 o 
 -14   4   3      687.50      643.55      9.69 o 
 -12   4   3      993.34      976.10     13.68 o 
 -10   4   3     1087.39     1031.41      9.89 o 
  -8   4   3      112.01      131.64      2.22 o 
  -6   4   3     4443.88     4544.74     49.91 o 
  -4   4   3     2271.40     2306.54     21.44 o 
  -2   4   3     7895.08     8641.41    118.45 o 
   0   4   3     1570.89     1658.81     16.33 o 
   2   4   3       35.92       30.60      2.31 o 
   4   4   3       97.02      101.79      1.62 o 
   6   4   3      956.28      927.13      6.73 o 
   8   4   3      520.13      488.32      4.66 o 
  10   4   3       13.12        6.86      1.33 o 
  12   4   3       58.37       59.02      4.97 o 
  14   4   3       89.05       99.34     25.05 o 
 -17   5   3       16.02       16.63      4.50 o 
 -15   5   3     1102.27     1150.59     18.98 o 
 -13   5   3      511.25      562.56     12.24 o 
 -11   5   3      459.76      454.44      6.01 o 
  -9   5   3     2836.41     2874.06     29.18 o 
  -7   5   3     1640.65     1487.86     16.99 o 
  -5   5   3     2494.61     2489.17     26.22 o 
  -3   5   3      227.85      284.06      3.75 o 
  -1   5   3     8252.62     8708.97    118.36 o 
   1   5   3       63.68       88.35      2.14 o 
   3   5   3     5390.00     5355.92     47.40 o 
   5   5   3      151.95      151.29      2.56 o 
   7   5   3     1756.53     1694.03     12.79 o 
   9   5   3      209.00      217.66      4.90 o 
  11   5   3        6.10        3.30      1.29 o 
  13   5   3       47.15       57.28      5.66 o 
 -16   6   3        0.23       -2.92      2.92 o 
 -14   6   3       57.69       69.38      4.30 o 
 -12   6   3      588.69      555.37      6.98 o 
 -10   6   3        0.74        3.09      1.11 o 
  -8   6   3      209.80      163.68      3.32 o 
  -6   6   3      822.79      855.47      9.34 o 
  -4   6   3      557.66      580.66      6.03 o 
  -2   6   3     4088.42     4100.26     45.05 o 
   0   6   3      864.65      870.92     15.87 o 
   2   6   3      616.59      663.91      6.89 o 
   4   6   3     1317.37     1316.29     11.58 o 
   6   6   3     1545.72     1542.97     12.70 o 
   8   6   3       60.88       82.16      2.18 o 
  10   6   3      263.04      244.92      3.80 o 
  12   6   3        1.16        0.82      1.24 o 
  14   6   3        0.42        8.19      5.41 o 
 -15   7   3       68.48       91.21      5.80 o 
 -13   7   3        0.67        0.60      0.93 o 
 -11   7   3      271.98      273.65      4.28 o 
  -9   7   3     1017.80      941.86     20.51 o 
  -7   7   3      821.15      727.15     11.64 o 
  -5   7   3      624.88      655.95      8.97 o 
  -3   7   3      298.54      277.70      4.16 o 
  -1   7   3     1600.93     1629.69     20.95 o 
   1   7   3     2927.89     2934.36     28.67 o 
   3   7   3        9.49        9.74      0.99 o 
   5   7   3     2201.43     2256.08     20.44 o 
   7   7   3       33.90       25.16      2.41 o 
   9   7   3        9.53        7.54      0.97 o 
  11   7   3       86.83       88.67      2.79 o 
  13   7   3        5.65        7.02      3.68 o 
 -16   8   3        3.42        0.00      2.70 o 
 -14   8   3        0.48        1.89      3.11 o 
 -12   8   3      173.10      183.32      3.15 o 
 -10   8   3       44.23       33.06      1.75 o 
  -8   8   3      216.99      221.54      4.82 o 
  -6   8   3      458.47      439.88      6.61 o 
  -4   8   3     1023.06     1084.80     13.85 o 
  -2   8   3      310.24      309.61      5.31 o 
   0   8   3      260.52      228.77      3.54 o 
   2   8   3       34.96       49.08      2.03 o 
   4   8   3        3.57        5.36      1.75 o 
   6   8   3      135.12      126.28      4.66 o 
   8   8   3      115.98      109.12      2.43 o 
  10   8   3        5.04        4.67      2.01 o 
  12   8   3        0.00        1.84      1.85 o 
 -15   9   3        0.01        4.53      6.34 o 
 -13   9   3      176.31      199.35      3.41 o 
 -11   9   3      303.16      335.97      7.20 o 
  -9   9   3      104.73      104.13      4.83 o 
  -7   9   3      304.21      313.29      7.25 o 
  -5   9   3      220.06      212.41      8.46 o 
  -3   9   3      332.94      317.88      5.53 o 
  -1   9   3      884.63      880.62      8.84 o 
   1   9   3      146.19      147.21      4.66 o 
   3   9   3      248.04      223.45      3.91 o 
   5   9   3     2571.45     2591.97     28.23 o 
   7   9   3      187.48      209.83      4.93 o 
   9   9   3      127.99      110.83      2.53 o 
  11   9   3       73.31       96.70      5.79 o 
 -14  10   3      190.08      184.08     17.50 o 
 -12  10   3      247.29      275.22      3.93 o 
 -10  10   3      510.06      514.71      6.25 o 
  -8  10   3       53.47       82.44      4.25 o 
  -6  10   3     1251.13     1126.80     29.44 o 
  -4  10   3        1.02        6.13      1.51 o 
  -2  10   3      687.43      657.90      9.70 o 
   0  10   3      126.12      140.25      5.86 o 
   2  10   3     3009.86     2991.85     41.73 o 
   4  10   3      863.34      852.32     15.16 o 
   6  10   3     1178.79     1069.90     10.04 o 
   8  10   3     1190.23     1147.66     14.58 o 
  10  10   3       61.41       68.49      7.39 o 
 -13  11   3      216.53      219.16     11.32 o 
 -11  11   3      332.60      307.72      6.06 o 
  -9  11   3      415.66      445.82      4.69 o 
  -7  11   3       32.76       28.01      2.61 o 
  -5  11   3      535.74      543.78      7.21 o 
  -3  11   3       27.35       33.81      1.35 o 
  -1  11   3      271.16      255.82      7.80 o 
   1  11   3      150.62      138.68      3.62 o 
   3  11   3      835.27      753.71      8.01 o 
   5  11   3      910.55      900.68     13.25 o 
   7  11   3      441.21      438.69      7.27 o 
   9  11   3      139.81      151.02      3.31 o 
  11  11   3        0.74       15.54      4.73 o 
 -12  12   3      321.07      295.99     12.10 o 
 -10  12   3        6.03        6.00      1.12 o 
  -8  12   3       33.40       47.86      1.47 o 
  -6  12   3        7.92        9.61      3.96 o 
  -4  12   3     1245.15     1208.97     31.92 o 
  -2  12   3       64.75       71.00      1.69 o 
   0  12   3        0.17        2.35      2.43 o 
   2  12   3       19.28       10.11      3.00 o 
   4  12   3      107.88       88.94      4.64 o 
   6  12   3       75.15       69.79      7.45 o 
   8  12   3        0.63        1.79      1.44 o 
  10  12   3        0.44       -0.10      2.09 o 
 -11  13   3       59.68       72.06      3.72 o 
  -9  13   3       27.44       27.06      2.26 o 
  -7  13   3      122.61      114.18      4.36 o 
  -5  13   3      182.57      200.21      4.61 o 
  -3  13   3     1318.36     1361.31     28.09 o 
  -1  13   3       99.71       97.39      4.59 o 
   1  13   3       74.08       83.42     10.14 o 
   3  13   3        5.52        5.58      3.45 o 
   5  13   3       90.22      105.18      5.48 o 
   7  13   3        7.83        2.84      1.57 o 
   9  13   3        7.21       10.12      2.75 o 
 -10  14   3        0.01        4.96      2.34 o 
  -8  14   3       75.31       67.09      3.01 o 
  -6  14   3      871.96      875.10     14.25 o 
  -4  14   3       43.56       40.28      1.70 o 
  -2  14   3      455.91      458.18     10.16 o 
   0  14   3      374.90      384.48     11.68 o 
   2  14   3        0.43       -0.69      3.39 o 
   4  14   3        5.55        8.13      2.93 o 
   6  14   3        8.10        9.98      2.93 o 
   8  14   3       77.90       92.47      4.36 o 
  -9  15   3       30.97       16.62      3.84 o 
  -7  15   3       18.89       21.25      6.19 o 
  -5  15   3       41.91       43.17      4.20 o 
  -3  15   3        0.47        0.50      2.43 o 
  -1  15   3       18.07       19.09      4.22 o 
   1  15   3        6.64        9.22      3.54 o 
   3  15   3        0.11       -0.16      2.99 o 
   5  15   3        9.48       19.16      4.40 o 
  -6  16   3      128.00      136.32      6.86 o 
  -4  16   3       14.60        4.50      4.21 o 
  -2  16   3      120.35      117.39      9.10 o 
   0  16   3       84.69       99.73      6.73 o 
   2  16   3       66.74       83.75      5.90 o 
   4  16   3       55.57       51.44      6.29 o 
  -3  17   3      119.15      121.49      9.70 o 
  -1  17   3       82.87       75.72      6.52 o 
   1  17   3        4.07       15.99      7.24 o 
 -18   0   4      223.32      184.08     12.98 o 
 -16   0   4        0.13        3.02      8.75 o 
 -14   0   4     2222.74     2229.75     26.35 o 
 -12   0   4      403.74      404.28      6.53 o 
 -10   0   4     3542.95     3420.77     53.22 o 
  -8   0   4    13597.11    13844.69    333.84 o 
  -6   0   4     3785.62     4125.97     62.95 o 
  -4   0   4      560.74      536.82      8.81 o 
  -2   0   4     1544.90     1500.46     22.03 o 
   0   0   4    16817.57    18078.05    455.90 o 
   2   0   4     4255.58     4584.32     59.57 o 
   4   0   4     2346.45     2515.58     29.60 o 
   6   0   4     1781.08     1954.36     21.18 o 
   8   0   4     4166.78     4089.19     49.59 o 
  10   0   4     1271.51     1202.55     31.58 o 
  12   0   4       50.53       55.25      5.87 o 
  14   0   4       56.87       48.89      9.35 o 
 -17   1   4        2.40        6.06      4.16 o 
 -15   1   4      109.60      110.60      2.74 o 
 -13   1   4      666.77      665.77      6.46 o 
 -11   1   4     2987.50     2941.41     29.93 o 
  -9   1   4      194.30      172.52      2.78 o 
  -7   1   4     1659.41     1568.58     14.96 o 
  -5   1   4      157.40      137.30      3.18 o 
  -3   1   4     5777.86     5634.84     72.60 o 
  -1   1   4      233.39      211.28      7.03 o 
   1   1   4       98.04      134.23      2.22 o 
   3   1   4      154.65      173.93      2.29 o 
   5   1   4     2448.60     2528.64     18.75 o 
   7   1   4     1101.71     1050.85      7.81 o 
   9   1   4      375.50      402.95      4.68 o 
  11   1   4      253.24      233.98     12.36 o 
  13   1   4        1.28        0.26      3.52 o 
 -18   2   4       55.08       96.06     48.13 o 
 -16   2   4      126.13      150.78      6.85 o 
 -14   2   4        0.10        0.19      0.79 o 
 -12   2   4     1727.50     1674.19     16.45 o 
 -10   2   4     1695.35     1699.32     17.16 o 
  -8   2   4      435.91      398.99      5.62 o 
  -6   2   4     3193.41     3238.33     34.03 o 
  -4   2   4        4.26       12.98      2.08 o 
  -2   2   4     1867.34     1768.40     17.98 o 
   0   2   4     1505.56     1686.26     15.38 o 
   2   2   4      274.54      261.07      3.60 o 
   4   2   4       16.16       12.94      1.05 o 
   6   2   4     1181.94     1134.35      8.09 o 
   8   2   4        4.13       14.87      0.88 o 
  10   2   4        0.57       -1.11      1.11 o 
  12   2   4        3.02        8.33      3.10 o 
  14   2   4       25.33       16.77      5.41 o 
 -17   3   4        4.39        3.25      3.69 o 
 -15   3   4       68.30       56.46      2.05 o 
 -13   3   4      355.74      345.30      3.97 o 
 -11   3   4        1.98        3.12      1.20 o 
  -9   3   4      899.33      835.97      8.22 o 
  -7   3   4      310.66      299.29      5.10 o 
  -5   3   4      673.94      661.79      6.71 o 
  -3   3   4     1786.88     1583.98     16.30 o 
  -1   3   4     2246.38     2249.00     21.53 o 
   1   3   4     1937.71     2014.59     15.50 o 
   3   3   4        4.20        7.11      1.37 o 
   5   3   4      251.27      292.94      2.79 o 
   7   3   4        9.37       13.66      1.78 o 
   9   3   4        2.06        1.89      0.50 o 
  11   3   4       15.00       11.49      1.68 o 
  13   3   4        1.88        3.43      5.07 o 
 -16   4   4       20.42       19.68      2.72 o 
 -14   4   4      140.57      168.95      5.08 o 
 -12   4   4      311.06      311.97      3.69 o 
 -10   4   4      120.09      114.77      2.38 o 
  -8   4   4     1167.05     1206.68     11.34 o 
  -6   4   4     3043.22     2723.26     27.17 o 
  -4   4   4      175.66      237.61      4.66 o 
  -2   4   4        1.99        0.18      1.04 o 
   0   4   4     1686.78     1509.64     12.51 o 
   2   4   4      313.67      322.85      3.48 o 
   4   4   4      103.56      134.63      1.99 o 
   6   4   4      738.97      707.03      8.86 o 
   8   4   4      111.87       85.94      3.26 o 
  10   4   4        1.41        4.64      1.75 o 
  12   4   4        0.66        6.57      2.71 o 
 -17   5   4        0.94        0.30      4.22 o 
 -15   5   4      233.53      231.61      6.43 o 
 -13   5   4      567.11      598.18      5.56 o 
 -11   5   4      886.88      880.59      9.10 o 
  -9   5   4     2489.59     2588.42     28.43 o 
  -7   5   4      404.99      389.71      5.64 o 
  -5   5   4        0.16        1.46      1.23 o 
  -3   5   4      189.53      231.44      3.59 o 
  -1   5   4      628.48      711.95     15.66 o 
   1   5   4      551.39      577.14      4.94 o 
   3   5   4      104.09      101.05      2.29 o 
   5   5   4       28.78       32.12      1.95 o 
   7   5   4      276.77      241.49      3.43 o 
   9   5   4       39.60       42.43      2.38 o 
  11   5   4       15.89       18.55      1.53 o 
  13   5   4       29.92       32.14      5.36 o 
 -16   6   4        2.46        4.21      2.64 o 
 -14   6   4      945.94      926.19     12.58 o 
 -12   6   4      173.23      169.50      2.64 o 
 -10   6   4      667.28      620.29      7.08 o 
  -8   6   4     3230.78     3270.62     39.22 o 
  -6   6   4     2607.23     2628.35     27.43 o 
  -4   6   4     1034.89      938.07      9.24 o 
  -2   6   4      734.19      789.02      7.97 o 
   0   6   4     9771.18     9730.84    129.84 o 
   2   6   4      454.50      490.29      5.00 o 
   4   6   4       41.12       41.92      1.91 o 
   6   6   4      101.01       85.19      2.12 o 
   8   6   4      353.58      310.94      5.52 o 
  10   6   4       57.17       81.04      4.91 o 
  12   6   4       29.93       26.37      2.37 o 
 -15   7   4       19.96       17.23      2.68 o 
 -13   7   4       70.77       88.17      3.55 o 
 -11   7   4      681.41      678.85     11.85 o 
  -9   7   4      160.78      132.86      3.53 o 
  -7   7   4      110.63       91.48      2.82 o 
  -5   7   4      660.17      566.67      7.90 o 
  -3   7   4     6393.49     6370.75     88.12 o 
  -1   7   4     2898.08     2851.09     27.64 o 
   1   7   4       46.37       39.52      1.79 o 
   3   7   4      724.70      631.93      6.54 o 
   5   7   4      459.32      400.40      4.75 o 
   7   7   4      136.92      138.43      2.91 o 
   9   7   4       41.13       56.98      1.99 o 
  11   7   4        0.21        1.01      1.69 o 
 -16   8   4        8.85        7.36      3.61 o 
 -14   8   4      119.52      142.24      5.20 o 
 -12   8   4      138.73      115.26      2.85 o 
 -10   8   4       10.70       15.06      2.60 o 
  -8   8   4     1702.57     1734.83     23.86 o 
  -6   8   4      308.20      298.30      5.61 o 
  -4   8   4     4202.19     4327.53     54.79 o 
  -2   8   4     7033.53     6870.25     83.64 o 
   0   8   4      401.11      397.32      6.03 o 
   2   8   4     2133.98     2257.78     22.00 o 
   4   8   4        0.21       -0.70      1.32 o 
   6   8   4      389.79      415.32      4.32 o 
   8   8   4       61.82       63.79      1.89 o 
  10   8   4       47.81       44.61      3.79 o 
  12   8   4       10.77       12.90      2.78 o 
 -15   9   4        9.24        5.36      2.87 o 
 -13   9   4      107.01      132.42      4.38 o 
 -11   9   4       82.40       71.19      2.80 o 
  -9   9   4      873.39      880.86     13.27 o 
  -7   9   4      704.11      571.55     11.56 o 
  -5   9   4     2047.69     1962.06     39.96 o 
  -3   9   4      994.96      899.73     25.57 o 
  -1   9   4     3936.96     3996.99     47.93 o 
   1   9   4     1590.93     1504.86     14.79 o 
   3   9   4      216.04      225.67      3.62 o 
   5   9   4       93.67       98.63      2.97 o 
   7   9   4      262.50      254.13      4.84 o 
   9   9   4      176.01      163.19      3.51 o 
  11   9   4        6.98       10.37      2.92 o 
 -14  10   4       62.22       50.40      5.36 o 
 -12  10   4       42.81       35.08      3.90 o 
 -10  10   4        0.10        0.36      1.44 o 
  -8  10   4      217.58      205.82      6.23 o 
  -6  10   4      340.92      354.38      9.05 o 
  -4  10   4      371.62      412.87      8.23 o 
  -2  10   4      105.06       90.40      3.31 o 
   0  10   4      880.41      922.06     10.97 o 
   2  10   4      492.90      536.48      6.36 o 
   4  10   4        0.82       -0.15      1.08 o 
   6  10   4       18.09       15.39      2.87 o 
   8  10   4        1.60        3.10      1.36 o 
  10  10   4        0.51        3.40      2.26 o 
 -13  11   4        0.14        0.39      1.64 o 
 -11  11   4      203.05      222.56      6.93 o 
  -9  11   4      156.54      135.21      2.65 o 
  -7  11   4      160.39      156.82      5.94 o 
  -5  11   4      165.41      169.83      6.34 o 
  -3  11   4        0.93        1.72      1.74 o 
  -1  11   4      114.47      103.73      3.88 o 
   1  11   4      442.01      496.51     10.06 o 
   3  11   4       16.68       18.73      1.49 o 
   5  11   4        0.25        1.71      1.56 o 
   7  11   4       54.26       46.61      2.58 o 
   9  11   4       64.37       71.46      5.35 o 
 -12  12   4        0.15        0.49      2.29 o 
 -10  12   4        6.98        2.79      2.42 o 
  -8  12   4       66.60       85.79      9.03 o 
  -6  12   4      379.54      292.39     15.86 o 
  -4  12   4      282.07      236.54     13.78 o 
  -2  12   4      270.49      244.20      4.20 o 
   0  12   4      467.78      404.72      9.25 o 
   2  12   4       35.11       36.38      2.00 o 
   4  12   4       42.82       49.21      2.23 o 
   6  12   4       23.92       38.24      3.56 o 
   8  12   4       68.21       62.29      3.85 o 
 -11  13   4      254.95      251.27      7.26 o 
  -9  13   4       25.31       24.33      2.50 o 
  -7  13   4        0.41        6.49      2.13 o 
  -5  13   4       43.38       48.67      2.37 o 
  -3  13   4      890.15      932.23     20.43 o 
  -1  13   4      308.81      345.80      5.31 o 
   1  13   4       69.55       66.28      3.40 o 
   3  13   4      312.06      336.29      8.28 o 
   5  13   4       43.85       50.70      4.24 o 
   7  13   4        6.28        2.74      2.97 o 
 -10  14   4      335.66      366.10      8.49 o 
  -8  14   4       33.79       48.74      2.86 o 
  -6  14   4        4.77        7.02      1.73 o 
  -4  14   4      151.13      145.76      6.54 o 
  -2  14   4      599.68      585.48     31.54 o 
   0  14   4      136.91      142.41      6.27 o 
   2  14   4       26.38       27.14      3.88 o 
   4  14   4        0.09        3.19      3.27 o 
   6  14   4       68.35       74.15      6.52 o 
  -9  15   4      507.64      497.79     11.23 o 
  -7  15   4       43.03       56.53      6.59 o 
  -5  15   4      103.09      108.88      6.60 o 
  -3  15   4        5.91       10.26      3.24 o 
  -1  15   4      227.32      228.53      7.61 o 
   1  15   4      158.64      169.64      7.14 o 
   3  15   4      106.90      122.94      6.24 o 
   5  15   4       43.51       43.44      5.03 o 
  -6  16   4       27.59       31.35      4.49 o 
  -4  16   4        2.14        1.85      3.38 o 
  -2  16   4        1.80        7.83      3.48 o 
   0  16   4        4.70        3.43      3.76 o 
   2  16   4       59.47       90.76     14.03 o 
 -17   1   5      349.86      352.49     11.52 o 
 -15   1   5      293.62      295.90      3.21 o 
 -13   1   5      506.36      564.28      9.58 o 
 -11   1   5     1519.75     1542.69     15.45 o 
  -9   1   5      784.52      839.88     11.79 o 
  -7   1   5      458.28      359.63      5.71 o 
  -5   1   5     4066.35     3973.05     45.48 o 
  -3   1   5      419.53      377.16      9.67 o 
  -1   1   5      686.15      855.85      9.33 o 
   1   1   5     6684.52     6710.50     74.93 o 
   3   1   5        2.57        1.14      1.19 o 
   5   1   5       39.90       29.36      3.13 o 
   7   1   5        1.24        1.81      1.32 o 
   9   1   5      322.51      275.84      6.17 o 
  11   1   5      107.77      130.30      5.58 o 
  13   1   5       22.92       14.97      3.73 o 
 -18   2   5      107.51      114.77      7.43 o 
 -16   2   5      124.78      143.14      8.27 o 
 -14   2   5      223.68      231.38      6.66 o 
 -12   2   5       91.03       81.91      2.33 o 
 -10   2   5        0.27        1.56      1.51 o 
  -8   2   5        2.83        7.11      2.05 o 
  -6   2   5       72.64       86.76      7.67 o 
  -4   2   5     1540.30     1670.65     17.45 o 
  -2   2   5     4731.66     4794.56     57.66 o 
   0   2   5     1891.48     1962.11     19.83 o 
   2   2   5     3548.15     3532.75     32.13 o 
   4   2   5       34.59       18.29      1.42 o 
   6   2   5        9.68        3.23      0.92 o 
   8   2   5      136.08      154.09      2.54 o 
  10   2   5      110.94       95.61      7.95 o 
  12   2   5       32.91       27.96      4.16 o 
 -17   3   5        1.98        1.32      6.19 o 
 -15   3   5       10.33       13.34      1.29 o 
 -13   3   5      401.00      404.23      5.22 o 
 -11   3   5     2580.62     2503.10     28.75 o 
  -9   3   5      365.39      341.24      4.93 o 
  -7   3   5     1138.67      973.92     11.12 o 
  -5   3   5      427.05      437.24      7.04 o 
  -3   3   5     3188.22     3476.22     39.20 o 
  -1   3   5    10842.36    10448.66    159.52 o 
   1   3   5      173.79      242.34      3.67 o 
   3   3   5     2258.05     2345.74     20.04 o 
   5   3   5       29.37       39.77      1.82 o 
   7   3   5      152.29      154.01      3.06 o 
   9   3   5       26.25       31.88      1.39 o 
  11   3   5        0.89        0.37      2.40 o 
 -16   4   5       83.33       89.80      3.40 o 
 -14   4   5      243.15      215.78      3.13 o 
 -12   4   5      941.47      923.59      9.89 o 
 -10   4   5     1551.62     1492.10     15.54 o 
  -8   4   5     4757.99     4408.78     54.54 o 
  -6   4   5      963.14      848.16      8.86 o 
  -4   4   5      231.66      273.51      4.31 o 
  -2   4   5      402.89      460.83      5.63 o 
   0   4   5     4534.95     4965.07     56.42 o 
   2   4   5     2943.21     2831.24     25.82 o 
   4   4   5      116.27      133.91      2.48 o 
   6   4   5        0.99        0.75      1.08 o 
   8   4   5       75.93       81.27      1.96 o 
  10   4   5      114.88      125.92      7.58 o 
  12   4   5        3.35        4.69      3.37 o 
 -17   5   5      146.67      165.89      9.05 o 
 -15   5   5        3.13       -0.19      1.04 o 
 -13   5   5     1378.39     1395.25     15.09 o 
 -11   5   5      206.48      207.49      4.32 o 
  -9   5   5     3049.68     3040.73     34.87 o 
  -7   5   5     5927.38     5787.10     81.89 o 
  -5   5   5      151.91      134.87      3.92 o 
  -3   5   5        1.20        1.60      1.45 o 
  -1   5   5        4.74        7.96      1.61 o 
   1   5   5     4110.94     4070.99     39.13 o 
   3   5   5       60.26       68.16      2.70 o 
   5   5   5       39.77       23.50      1.55 o 
   7   5   5       17.52       13.74      1.22 o 
   9   5   5      157.55      156.64      4.54 o 
  11   5   5      110.26      133.70     10.86 o 
 -16   6   5       14.73        7.88      2.31 o 
 -14   6   5        1.15        0.30      1.19 o 
 -12   6   5      184.17      163.01      3.63 o 
 -10   6   5     1428.63     1342.62     15.23 o 
  -8   6   5        0.49        0.07      1.58 o 
  -6   6   5      843.83      809.70     10.73 o 
  -4   6   5      450.98      433.49     15.16 o 
  -2   6   5      206.88      221.23      4.12 o 
   0   6   5        6.59        4.11      1.60 o 
   2   6   5      139.07      162.40      2.99 o 
   4   6   5        0.96        1.66      1.21 o 
   6   6   5      507.61      493.45      6.27 o 
   8   6   5      214.45      221.81      4.79 o 
  10   6   5       24.13       17.16      1.93 o 
  12   6   5       45.15       47.33      4.84 o 
 -15   7   5       17.64       22.66      2.41 o 
 -13   7   5      178.14      202.83      3.93 o 
 -11   7   5      468.32      470.89      6.63 o 
  -9   7   5       65.49       52.87      2.83 o 
  -7   7   5      154.51      138.26      4.01 o 
  -5   7   5      580.44      605.86      7.55 o 
  -3   7   5      218.58      182.67      4.14 o 
  -1   7   5        8.50       26.39      2.44 o 
   1   7   5     1248.81     1288.13     12.40 o 
   3   7   5        5.24        8.79      1.71 o 
   5   7   5      191.58      175.04      4.47 o 
   7   7   5      191.21      181.30      3.46 o 
   9   7   5        7.48        5.79      2.04 o 
  11   7   5       30.26       20.09      2.44 o 
 -16   8   5       18.58       12.69      3.30 o 
 -14   8   5       87.34       84.24      3.32 o 
 -12   8   5       76.95       78.71      7.91 o 
 -10   8   5       86.09      129.09      3.42 o 
  -8   8   5      291.34      287.66      4.85 o 
  -6   8   5      262.56      307.49      8.10 o 
  -4   8   5       53.40       55.94      3.02 o 
  -2   8   5      706.19      647.06      7.37 o 
   0   8   5      215.69      194.44      3.78 o 
   2   8   5       52.21       37.57      2.49 o 
   4   8   5       36.59       37.73      2.51 o 
   6   8   5       42.70       33.37      2.07 o 
   8   8   5        0.95       -1.41      1.57 o 
  10   8   5        5.81        3.18      1.83 o 
 -15   9   5       13.15       22.98      3.55 o 
 -13   9   5       58.45       62.96      3.87 o 
 -11   9   5      731.65      768.41     11.67 o 
  -9   9   5      469.25      469.62     11.93 o 
  -7   9   5        0.82        3.24      2.13 o 
  -5   9   5      461.38      428.44      7.20 o 
  -3   9   5        3.46       12.30      2.06 o 
  -1   9   5      729.67      725.04      8.97 o 
   1   9   5        6.98        7.73      1.82 o 
   3   9   5        4.18        0.55      1.42 o 
   5   9   5       12.77       13.01      1.74 o 
   7   9   5      358.39      347.10      8.54 o 
   9   9   5       97.50       96.29      3.96 o 
 -14  10   5      110.79       96.60      3.70 o 
 -12  10   5      157.37      180.60      4.57 o 
 -10  10   5      404.57      390.50      8.75 o 
  -8  10   5     2140.27     2251.38     41.14 o 
  -6  10   5      499.07      538.48     10.93 o 
  -4  10   5       28.29        7.20      1.47 o 
  -2  10   5       19.70       37.76      5.67 o 
   0  10   5      580.12      539.63      5.89 o 
   2  10   5      197.18      192.02      4.07 o 
   4  10   5        3.83        1.52      1.39 o 
   6  10   5      117.97      133.42      4.95 o 
   8  10   5      159.63      150.12      3.73 o 
 -13  11   5      302.70      316.40      6.17 o 
 -11  11   5      344.46      333.02     11.66 o 
  -9  11   5      859.82      853.35     14.25 o 
  -7  11   5     1498.99     1535.17     24.07 o 
  -5  11   5        1.26        2.07      2.08 o 
  -3  11   5        0.03        0.56      1.41 o 
  -1  11   5       37.23       29.39      2.96 o 
   1  11   5      729.70      789.55      8.77 o 
   3  11   5        7.09        9.68      1.63 o 
   5  11   5       18.14       11.85      2.33 o 
   7  11   5       28.83       15.19      1.92 o 
   9  11   5      121.88      111.94     12.22 o 
 -12  12   5      194.69      175.59      6.98 o 
 -10  12   5      742.74      734.45     27.63 o 
  -8  12   5        9.53        8.60      2.87 o 
  -6  12   5      290.29      294.21      8.54 o 
  -4  12   5       27.97       40.59      6.27 o 
  -2  12   5      727.83      702.48     18.26 o 
   0  12   5       27.24       25.20      2.70 o 
   2  12   5       74.94       81.51      6.73 o 
   4  12   5      135.42      141.48      7.07 o 
   6  12   5       55.74       56.66      4.68 o 
   8  12   5        9.15        9.35      3.63 o 
 -11  13   5       91.90       95.63      8.25 o 
  -9  13   5      207.32      232.80      8.37 o 
  -7  13   5        2.57        1.33      2.57 o 
  -5  13   5        0.57        1.16      1.44 o 
  -3  13   5      157.02      151.71      5.60 o 
  -1  13   5      400.55      424.41     15.59 o 
   1  13   5      126.16      104.73      3.74 o 
   3  13   5       73.25       87.12      5.14 o 
   5  13   5       10.48       15.87      2.48 o 
 -10  14   5       66.40       90.56      5.33 o 
  -8  14   5       50.64       52.61      6.64 o 
  -6  14   5      112.21      103.03      7.50 o 
  -4  14   5      155.61      155.35      7.73 o 
  -2  14   5       37.28       31.01      5.11 o 
   0  14   5      328.00      269.47     23.33 o 
   2  14   5      210.03      242.84     16.95 o 
   4  14   5        6.11        2.16      2.86 o 
  -7  15   5       55.81       62.96     14.84 o 
  -5  15   5      173.20      184.69     18.86 o 
  -3  15   5       38.06       42.12      5.54 o 
  -1  15   5        1.25        2.05      3.57 o 
   1  15   5        0.60        3.95      3.42 o 
   3  15   5        0.86       -4.09      4.09 o 
  -4  16   5        0.57       -0.32      4.06 o 
  -2  16   5        0.66       -3.36      3.37 o 
   0  16   5       92.28       84.36      7.08 o 
 -18   0   6        4.02        1.81      5.13 o 
 -16   0   6      891.40      838.40     14.21 o 
 -14   0   6       31.97       23.34      2.87 o 
 -12   0   6      893.27      930.26     15.65 o 
 -10   0   6      270.82      277.32      7.80 o 
  -8   0   6     4999.00     4994.13     94.48 o 
  -6   0   6    10838.73    10164.88    221.38 o 
  -4   0   6       83.52       46.36      6.39 o 
  -2   0   6     1037.95     1016.52     15.46 o 
   0   0   6      362.86      412.36      8.10 o 
   2   0   6     1919.96     2107.95     25.99 o 
   4   0   6       29.21       46.21      3.00 o 
   6   0   6       29.53       70.22      6.81 o 
   8   0   6       53.11       23.15      1.87 o 
  10   0   6      372.02      325.31     16.90 o 
  12   0   6      160.96      185.59     14.49 o 
 -17   1   6      106.82      105.52      8.30 o 
 -15   1   6       60.50       73.78      3.81 o 
 -13   1   6        7.04        6.32      1.70 o 
 -11   1   6      410.82      422.82      6.60 o 
  -9   1   6     1966.99     1841.59     19.98 o 
  -7   1   6     2991.67     3023.82     37.75 o 
  -5   1   6     1115.85     1093.65     12.97 o 
  -3   1   6      357.14      311.72      5.01 o 
  -1   1   6        0.03       -1.77      1.77 o 
   1   1   6      390.53      374.29      4.75 o 
   3   1   6       81.99       66.09      2.19 o 
   5   1   6       74.05       85.56      3.06 o 
   7   1   6       64.85       66.70      4.34 o 
   9   1   6      112.86      130.00      2.28 o 
  11   1   6      113.35      130.20     16.14 o 
 -16   2   6      144.51      145.25      2.87 o 
 -14   2   6        0.14       -1.17      1.24 o 
 -12   2   6       34.21       43.10      4.82 o 
 -10   2   6     4589.92     4443.15     56.84 o 
  -8   2   6      246.83      229.35      4.19 o 
  -6   2   6      165.31      178.84      4.10 o 
  -4   2   6     4689.31     4522.61     54.73 o 
  -2   2   6     1064.09     1053.94     11.84 o 
   0   2   6      235.85      236.11      3.94 o 
   2   2   6       54.70       61.42      2.38 o 
   4   2   6      219.66      179.73      5.55 o 
   6   2   6       11.98        2.58      1.45 o 
   8   2   6      139.10      137.12      3.40 o 
  10   2   6        1.05       -3.03      3.03 o 
 -17   3   6       12.58       13.37      2.31 o 
 -15   3   6       49.36       58.16      2.38 o 
 -13   3   6       83.01       82.52      3.92 o 
 -11   3   6        0.21        2.89      1.52 o 
  -9   3   6      177.74      179.69      6.75 o 
  -7   3   6      648.31      592.80      7.88 o 
  -5   3   6        5.62       14.57      2.13 o 
  -3   3   6        1.03       -1.13      1.85 o 
  -1   3   6       19.54       13.12      2.50 o 
   1   3   6      257.49      185.99      3.48 o 
   3   3   6      356.81      374.88      4.53 o 
   5   3   6       62.63       56.85      2.96 o 
   7   3   6       76.64       62.91      2.27 o 
   9   3   6        1.64        2.18      1.25 o 
  11   3   6        0.11        2.09      3.91 o 
 -16   4   6      185.11      173.96      5.87 o 
 -14   4   6       13.22       15.36      1.79 o 
 -12   4   6      299.61      312.85      5.11 o 
 -10   4   6     2206.82     2160.68     24.22 o 
  -8   4   6      147.80      139.25      4.15 o 
  -6   4   6       66.32       52.53      3.74 o 
  -4   4   6     1958.55     1953.79     21.26 o 
  -2   4   6      600.61      615.23      7.81 o 
   0   4   6        6.04       10.68      1.92 o 
   2   4   6      649.07      648.25      6.82 o 
   4   4   6       71.48       56.99      2.07 o 
   6   4   6       24.35       13.74      1.34 o 
   8   4   6      104.89      120.10      3.50 o 
  10   4   6       22.25       22.15      3.85 o 
 -17   5   6       58.49       49.84      3.55 o 
 -15   5   6      129.63      125.01      3.64 o 
 -13   5   6      351.55      350.14      5.62 o 
 -11   5   6       48.65       74.63      2.90 o 
  -9   5   6     1078.34     1099.95     12.78 o 
  -7   5   6     3505.61     3645.63     45.54 o 
  -5   5   6      625.03      614.99      8.20 o 
  -3   5   6      175.09      196.92      4.88 o 
  -1   5   6      527.78      482.98      6.42 o 
   1   5   6     1164.90     1152.62     11.16 o 
   3   5   6       47.37       59.26      3.14 o 
   5   5   6       83.10      105.26      2.46 o 
   7   5   6       42.16       41.36      2.24 o 
   9   5   6        0.69        2.53      3.47 o 
  11   5   6        7.53        7.61      4.28 o 
 -16   6   6      454.64      480.54      7.92 o 
 -14   6   6      102.03      123.72      3.87 o 
 -12   6   6      358.03      360.23      5.84 o 
 -10   6   6        0.01        5.48      2.20 o 
  -8   6   6     2069.18     2109.06     24.67 o 
  -6   6   6     2645.97     2478.24     29.40 o 
  -4   6   6        0.58        2.40      1.77 o 
  -2   6   6       39.80       47.44      3.00 o 
   0   6   6      481.89      459.39      6.15 o 
   2   6   6     1744.72     1857.86     17.10 o 
   4   6   6      429.65      396.52      6.09 o 
   6   6   6      134.16      100.93      2.82 o 
   8   6   6       40.80       50.31      2.15 o 
  10   6   6       13.20       10.18      4.27 o 
 -15   7   6       69.43       76.92      2.64 o 
 -13   7   6      421.97      387.82      6.24 o 
 -11   7   6      156.24      166.16      4.58 o 
  -9   7   6      218.78      260.35      6.54 o 
  -7   7   6        8.28       12.89      2.31 o 
  -5   7   6       90.43      124.63      4.22 o 
  -3   7   6      145.05      147.16      5.07 o 
  -1   7   6     1851.89     1905.33     19.98 o 
   1   7   6      286.13      250.95      4.26 o 
   3   7   6      981.53     1008.39      9.80 o 
   5   7   6       78.40      101.71      3.44 o 
   7   7   6        1.21        3.34      1.30 o 
   9   7   6       20.46       12.27      3.05 o 
 -14   8   6      233.36      244.82      5.74 o 
 -12   8   6      406.49      443.06      8.08 o 
 -10   8   6      194.75      185.53      4.29 o 
  -8   8   6        7.69        4.12      2.09 o 
  -6   8   6      325.40      315.15      6.85 o 
  -4   8   6       34.97       45.15      5.01 o 
  -2   8   6     1751.03     1612.53     17.06 o 
   0   8   6     2500.98     2627.19     28.98 o 
   2   8   6      519.69      493.73      6.21 o 
   4   8   6      611.63      564.96      7.56 o 
   6   8   6       35.97       57.09      2.62 o 
   8   8   6       56.00       70.37      4.25 o 
 -15   9   6      394.85      364.32      8.77 o 
 -13   9   6        0.35        1.57      3.12 o 
 -11   9   6      114.63      106.26      5.18 o 
  -9   9   6        4.19        4.46      2.79 o 
  -7   9   6      496.36      487.20      9.25 o 
  -5   9   6       31.11       22.25      2.65 o 
  -3   9   6      306.08      338.99      6.16 o 
  -1   9   6       90.62       65.84      3.05 o 
   1   9   6     1097.55     1020.60     11.83 o 
   3   9   6      655.21      714.19      8.90 o 
   5   9   6      106.33      103.17      3.26 o 
   7   9   6       43.63       44.72      2.21 o 
   9   9   6        2.68        9.19      4.36 o 
 -14  10   6       25.41       30.01      4.44 o 
 -12  10   6      128.07      125.55      6.11 o 
 -10  10   6       40.36       53.88      4.26 o 
  -8  10   6      163.34      114.20      5.63 o 
  -6  10   6      279.36      245.25      8.10 o 
  -4  10   6      119.80      135.64      5.60 o 
  -2  10   6        3.20        0.32      1.70 o 
   0  10   6      131.02      151.92      4.49 o 
   2  10   6      483.97      487.42      9.45 o 
   4  10   6        6.41       12.33      3.64 o 
   6  10   6       51.47       42.72      2.23 o 
   8  10   6       10.57        7.67      2.61 o 
 -13  11   6       20.91       11.85      3.20 o 
 -11  11   6      231.93      251.04      9.11 o 
  -9  11   6       83.18      113.53     13.24 o 
  -7  11   6       84.07       72.66      5.16 o 
  -5  11   6      126.11      107.19      5.18 o 
  -3  11   6       29.57       27.82      3.23 o 
  -1  11   6       37.45       33.88      2.26 o 
   1  11   6      328.81      297.12      5.12 o 
   3  11   6        6.83       10.88      1.71 o 
   5  11   6        4.02        6.15      1.90 o 
   7  11   6        8.83        2.96      2.09 o 
 -12  12   6        5.34       15.78      7.42 o 
 -10  12   6       76.76       81.28      5.86 o 
  -8  12   6        6.79       11.83      3.35 o 
  -6  12   6       26.42       42.09      5.27 o 
  -4  12   6       53.02       42.91      5.42 o 
  -2  12   6       47.30       36.12      2.79 o 
   0  12   6       13.57       11.23      1.80 o 
   2  12   6      152.32      160.64      4.31 o 
   4  12   6       32.72       27.32      2.01 o 
   6  12   6        4.56        5.87      3.45 o 
 -11  13   6      114.25       96.96      5.53 o 
  -9  13   6      123.61      119.14      6.10 o 
  -7  13   6        0.13        1.94      3.80 o 
  -5  13   6       88.97       86.27      5.89 o 
  -3  13   6        0.07       -0.87      2.13 o 
  -1  13   6      410.00      429.33     12.11 o 
   1  13   6       27.12       31.13      2.78 o 
   3  13   6      113.87      119.91      4.80 o 
   5  13   6       12.20       16.34      6.84 o 
  -8  14   6      417.50      481.20     16.00 o 
  -6  14   6      219.99      244.47     11.37 o 
  -4  14   6      127.63      183.04      7.11 o 
  -2  14   6        1.14        0.99      3.30 o 
   0  14   6      128.46      129.38      9.60 o 
   2  14   6       71.67       49.15      8.90 o 
  -7  15   6      553.13      570.75     18.35 o 
  -5  15   6      158.39      142.37     32.31 o 
  -3  15   6       21.41       16.70      4.11 o 
  -1  15   6        9.22       15.70      6.09 o 
   1  15   6      131.78      156.68      9.66 o 
 -17   1   7        9.60        8.26      1.97 o 
 -15   1   7     1463.05     1409.62     18.07 o 
 -13   1   7      106.73       96.31      3.62 o 
 -11   1   7        9.93       13.58      2.00 o 
  -9   1   7     2318.92     2076.22     25.52 o 
  -7   1   7      470.55      529.82      8.46 o 
  -5   1   7      236.59      196.05      4.90 o 
  -3   1   7     1152.29     1067.92     14.61 o 
  -1   1   7      310.42      321.51      6.27 o 
   1   1   7      225.73      238.87      4.19 o 
   3   1   7      986.91     1059.60     11.15 o 
   5   1   7       19.39       19.19      1.58 o 
   7   1   7       82.33       68.93      2.65 o 
   9   1   7       12.32       14.12      1.54 o 
 -16   2   7      207.54      225.38      4.37 o 
 -14   2   7      447.96      444.77      7.51 o 
 -12   2   7      613.45      580.69      7.55 o 
 -10   2   7      103.79      119.91      4.53 o 
  -8   2   7       60.53       47.29      5.16 o 
  -6   2   7       16.00       25.54      2.71 o 
  -4   2   7      100.28       94.51      5.23 o 
  -2   2   7       98.63      132.93      4.03 o 
   0   2   7      961.79     1096.43     11.80 o 
   2   2   7      395.70      367.55      5.53 o 
   4   2   7      422.93      456.96      5.97 o 
   6   2   7       95.59       96.52      2.45 o 
   8   2   7        1.44        1.99      1.38 o 
  10   2   7       14.85        8.41      4.58 o 
 -17   3   7      518.56      498.26     11.96 o 
 -15   3   7        0.77        1.03      2.15 o 
 -13   3   7      923.39      925.90     17.90 o 
 -11   3   7      203.52      194.31      5.26 o 
  -9   3   7     1294.09     1310.62     16.21 o 
  -7   3   7       25.52       17.43      2.86 o 
  -5   3   7      158.02      172.81      6.75 o 
  -3   3   7     1371.96     1296.33     15.40 o 
  -1   3   7     1004.94      914.58     12.36 o 
   1   3   7      172.28      216.49      4.66 o 
   3   3   7      374.27      321.10      4.52 o 
   5   3   7      436.89      421.68      6.30 o 
   7   3   7       30.66       51.58      2.10 o 
   9   3   7        8.28       10.48      2.83 o 
 -16   4   7      404.10      418.16      7.10 o 
 -14   4   7      310.84      315.30      6.36 o 
 -12   4   7        1.67        7.69      3.53 o 
 -10   4   7       18.54        9.08      2.18 o 
  -8   4   7     1155.59     1039.02     15.15 o 
  -6   4   7     3598.78     3416.01     47.30 o 
  -4   4   7      861.64      854.73     13.28 o 
  -2   4   7      634.01      520.71      7.77 o 
   0   4   7       30.59       30.85      2.58 o 
   2   4   7      558.37      556.76      6.19 o 
   4   4   7      346.60      381.08      5.36 o 
   6   4   7      164.34      152.37      4.09 o 
   8   4   7       69.91       81.07      3.34 o 
  10   4   7        0.01        1.59      3.92 o 
 -17   5   7        0.91        3.63      2.53 o 
 -15   5   7      828.73      835.43     10.60 o 
 -13   5   7        6.20        8.99      1.89 o 
 -11   5   7      127.91      125.87      3.56 o 
  -9   5   7        0.13        4.70      3.84 o 
  -7   5   7     2748.94     2777.52     36.69 o 
  -5   5   7     3270.49     3032.45     38.44 o 
  -3   5   7      106.14      142.85      5.89 o 
  -1   5   7     1497.81     1522.71     17.18 o 
   1   5   7       28.89       23.24      2.25 o 
   3   5   7      374.67      361.40      5.19 o 
   5   5   7      115.64      124.43      3.71 o 
   7   5   7       67.56       52.07      2.20 o 
   9   5   7       18.57       16.47      3.16 o 
 -16   6   7        1.81        0.88      1.66 o 
 -14   6   7        0.00       -0.12      2.03 o 
 -12   6   7       43.41       49.91      3.75 o 
 -10   6   7      593.70      562.30      7.99 o 
  -8   6   7      298.76      225.98      6.03 o 
  -6   6   7      143.34      137.44      4.64 o 
  -4   6   7     1052.04      933.29     12.51 o 
  -2   6   7        1.69        6.44      2.13 o 
   0   6   7        6.03        5.54      1.76 o 
   2   6   7        1.67        8.88      1.85 o 
   4   6   7        0.03       -0.12      1.26 o 
   6   6   7        1.29        1.43      1.59 o 
   8   6   7       48.92       24.55      2.58 o 
 -15   7   7      140.45      157.11      6.15 o 
 -13   7   7        0.08        1.43      2.23 o 
 -11   7   7      102.86       84.14      7.97 o 
  -9   7   7      795.62      772.16     11.12 o 
  -7   7   7       17.42        9.50      2.84 o 
  -5   7   7      111.29      109.61      4.34 o 
  -3   7   7      450.61      541.58     10.28 o 
  -1   7   7      130.23      125.97      3.99 o 
   1   7   7       15.17        6.02      1.67 o 
   3   7   7       93.11      119.39      3.53 o 
   5   7   7       12.60       10.89      2.38 o 
   7   7   7       19.32       15.96      1.83 o 
   9   7   7       40.98       47.63      4.00 o 
 -14   8   7        2.29        6.23      2.49 o 
 -12   8   7      169.78      190.68      5.55 o 
 -10   8   7       96.47      115.87      6.05 o 
  -8   8   7      120.26      125.16      4.20 o 
  -6   8   7      108.29       72.84      4.02 o 
  -4   8   7      211.66      234.32      6.84 o 
  -2   8   7        1.80        3.55      2.07 o 
   0   8   7       92.09       81.57      2.76 o 
   2   8   7        0.01       -0.02      1.76 o 
   4   8   7        2.23        3.01      1.86 o 
   6   8   7       25.69       24.82      3.18 o 
   8   8   7       16.02       17.44      3.61 o 
 -13   9   7       66.07       61.29      3.57 o 
 -11   9   7       42.97       56.60      3.77 o 
  -9   9   7      485.47      488.70      8.39 o 
  -7   9   7       47.75       46.69      4.42 o 
  -5   9   7      211.11      175.12      7.31 o 
  -3   9   7      436.99      456.65      8.34 o 
  -1   9   7       77.99       98.60      4.31 o 
   1   9   7       13.11       27.07      2.60 o 
   3   9   7        7.86        6.51      1.83 o 
   5   9   7       53.22       57.09      4.56 o 
   7   9   7        3.04        2.37      1.86 o 
 -14  10   7      164.54      196.77      7.11 o 
 -12  10   7        2.44        1.46      3.08 o 
 -10  10   7       18.50       17.37      2.91 o 
  -8  10   7      323.38      319.58      7.91 o 
  -6  10   7     1784.38     1959.69     33.74 o 
  -4  10   7      148.78      185.39      5.40 o 
  -2  10   7      473.05      483.65      8.33 o 
   0  10   7       46.59       82.39      2.89 o 
   2  10   7      257.06      235.53      4.52 o 
   4  10   7       46.86       56.99      3.00 o 
   6  10   7       29.08       21.44      2.69 o 
 -13  11   7       31.76       28.30      5.53 o 
 -11  11   7       74.80       72.93      6.31 o 
  -9  11   7       65.66       63.64      5.61 o 
  -7  11   7      570.01      543.75     12.14 o 
  -5  11   7     1189.40     1167.40     15.91 o 
  -3  11   7      152.02      140.25      7.62 o 
  -1  11   7      109.14      103.83      3.32 o 
   1  11   7        0.08       -0.10      1.70 o 
   3  11   7       76.52      102.37      8.05 o 
   5  11   7       50.34       55.28      4.05 o 
 -12  12   7       39.67       39.36      4.85 o 
 -10  12   7      220.01      217.92      8.82 o 
  -8  12   7      397.08      475.23     11.36 o 
  -6  12   7      113.16      143.07      6.49 o 
  -4  12   7      529.57      565.18     11.14 o 
  -2  12   7       16.92       36.62      3.67 o 
   0  12   7       38.34       45.83      2.58 o 
   2  12   7       27.52       19.20      2.73 o 
   4  12   7       39.01       24.80      2.69 o 
  -9  13   7       87.09       92.60     11.37 o 
  -7  13   7       74.57       77.84      9.38 o 
  -5  13   7       18.90       10.60      2.37 o 
  -3  13   7      110.71      107.28      6.32 o 
  -1  13   7       10.78       10.97      2.17 o 
   1  13   7       30.91       30.52      3.88 o 
   3  13   7       26.41       29.63      3.33 o 
  -8  14   7       17.19       21.32      5.50 o 
  -6  14   7       27.75       28.16      4.70 o 
  -4  14   7       63.48       42.99      5.04 o 
  -2  14   7        5.74        3.74      3.98 o 
   0  14   7        6.67        4.89      2.24 o 
 -16   0   8        3.05        4.65      3.06 o 
 -14   0   8     1353.96     1298.05     22.82 o 
 -12   0   8        1.01       -1.41      2.91 o 
 -10   0   8        5.73        4.38      2.77 o 
  -8   0   8      375.73      374.29      9.71 o 
  -6   0   8     3786.06     3946.17    123.12 o 
  -4   0   8     1527.21     1425.45     31.11 o 
  -2   0   8      324.63      309.31      9.48 o 
   0   0   8     1224.07     1082.06     29.89 o 
   2   0   8        2.42       11.40      2.60 o 
   4   0   8      107.70      126.17      5.02 o 
   6   0   8       19.14       28.06      4.55 o 
   8   0   8       40.39       48.61      3.00 o 
 -17   1   8       12.69       11.13      2.17 o 
 -15   1   8       65.52       58.67      3.12 o 
 -13   1   8      215.13      210.74      6.26 o 
 -11   1   8      241.43      220.49      7.62 o 
  -9   1   8      144.50      157.33      4.52 o 
  -7   1   8      427.11      436.74      7.77 o 
  -5   1   8     1179.92     1199.84     16.09 o 
  -3   1   8     1557.14     1579.07     21.56 o 
  -1   1   8      571.35      616.11     11.19 o 
   1   1   8       19.76       36.67      2.81 o 
   3   1   8       26.94       25.81      2.09 o 
   5   1   8       76.93       74.47      2.94 o 
   7   1   8       29.65       21.49      2.50 o 
   9   1   8        0.05       -1.53      4.16 o 
 -16   2   8      155.84      159.03      4.34 o 
 -14   2   8      119.16      136.23      6.53 o 
 -12   2   8      313.07      335.69      6.69 o 
 -10   2   8       16.77       12.85      2.62 o 
  -8   2   8     1915.26     1799.93     22.17 o 
  -6   2   8        5.20        2.33      2.14 o 
  -4   2   8      920.04      873.23     13.01 o 
  -2   2   8      888.17      830.60     11.59 o 
   0   2   8       52.99       84.27      3.70 o 
   2   2   8        4.01       -0.76      1.51 o 
   4   2   8        1.21        4.43      1.80 o 
   6   2   8       80.71       98.39      3.41 o 
   8   2   8        4.43        1.52      1.95 o 
 -17   3   8        0.33        0.83      1.94 o 
 -15   3   8      107.87      114.01      3.55 o 
 -13   3   8       60.88       81.11      4.66 o 
 -11   3   8        0.24       -0.60      2.64 o 
  -9   3   8       86.12       79.54      3.51 o 
  -7   3   8      170.57      185.07      4.98 o 
  -5   3   8      239.06      235.61      9.53 o 
  -3   3   8       54.47       72.38      7.84 o 
  -1   3   8      234.52      303.72      6.14 o 
   1   3   8       20.99       29.37      2.48 o 
   3   3   8       25.79       16.13      1.96 o 
   5   3   8        2.03        0.91      1.54 o 
   7   3   8       11.57        8.74      1.80 o 
   9   3   8       10.12        2.85      2.81 o 
 -16   4   8       53.81       52.92      4.66 o 
 -14   4   8      329.26      321.72     10.67 o 
 -12   4   8       44.88       63.66      3.92 o 
 -10   4   8        4.03       -1.28      2.20 o 
  -8   4   8     1228.14     1167.40     16.03 o 
  -6   4   8       62.96       58.15      3.93 o 
  -4   4   8       41.69       65.39      5.33 o 
  -2   4   8      232.44      302.58      7.49 o 
   0   4   8       52.05       39.58      2.41 o 
   2   4   8       34.68       31.78      2.17 o 
   4   4   8       31.02       61.79      3.08 o 
   6   4   8       33.33       34.43      2.32 o 
   8   4   8       10.04       13.59      3.32 o 
 -15   5   8      154.54      156.91      5.45 o 
 -13   5   8       61.65       49.53      4.49 o 
 -11   5   8        0.09        4.12      2.21 o 
  -9   5   8        6.96        9.64      3.04 o 
  -7   5   8      244.75      266.08      6.67 o 
  -5   5   8     1118.04     1103.46     18.65 o 
  -3   5   8      485.09      448.47      9.38 o 
  -1   5   8      464.70      411.79      7.53 o 
   1   5   8      117.73      121.23      3.74 o 
   3   5   8        3.19        9.75      2.06 o 
   5   5   8       36.56       49.46      2.40 o 
   7   5   8       33.55       31.05      2.29 o 
 -16   6   8        3.13       -0.30      2.13 o 
 -14   6   8      941.41     1004.09     19.18 o 
 -12   6   8       63.55       73.83      6.79 o 
 -10   6   8       27.40       21.24      3.05 o 
  -8   6   8      272.95      270.38      6.02 o 
  -6   6   8     1359.11     1371.49     21.28 o 
  -4   6   8      637.46      692.98     18.21 o 
  -2   6   8      119.65      146.38      5.04 o 
   0   6   8      510.15      502.23      7.96 o 
   2   6   8       14.71        3.99      1.88 o 
   4   6   8      149.39      162.55      4.78 o 
   6   6   8       22.59       18.39      1.92 o 
   8   6   8       85.39       78.79      9.18 o 
 -15   7   8       61.20       73.57      3.49 o 
 -13   7   8      491.32      461.56      8.32 o 
 -11   7   8      750.18      697.70     11.76 o 
  -9   7   8        1.89        1.69      2.61 o 
  -7   7   8        4.67        9.35      2.73 o 
  -5   7   8        1.44       -2.05      3.26 o 
  -3   7   8      592.00      536.87      9.03 o 
  -1   7   8        7.96        5.70      2.46 o 
   1   7   8      102.21      118.51      3.43 o 
   3   7   8       65.77       83.76      6.35 o 
   5   7   8      207.17      198.60      4.24 o 
   7   7   8       54.23       67.76      3.85 o 
 -14   8   8       92.13      106.03      6.56 o 
 -12   8   8      799.36      855.82     14.19 o 
 -10   8   8      598.68      660.41     11.91 o 
  -8   8   8       27.53       34.87      3.33 o 
  -6   8   8       51.07       65.00      5.62 o 
  -4   8   8        5.08       16.71      3.15 o 
  -2   8   8       45.62       49.23      4.44 o 
   0   8   8      274.75      277.69      6.42 o 
   2   8   8      149.05      134.92      4.13 o 
   4   8   8      175.33      154.81      4.38 o 
   6   8   8      107.47      105.69      6.37 o 
 -13   9   8      380.71      370.58      7.71 o 
 -11   9   8      103.76      114.21      5.54 o 
  -9   9   8      621.22      599.39     10.63 o 
  -7   9   8        0.05        4.03      2.80 o 
  -5   9   8      142.98      124.12      5.33 o 
  -3   9   8        3.09        5.06      2.20 o 
  -1   9   8       83.26       85.47      6.03 o 
   1   9   8        4.17        6.04      2.28 o 
   3   9   8      157.17      165.97      4.30 o 
   5   9   8       66.35       78.39      5.00 o 
 -12  10   8       18.23       22.59      3.38 o 
 -10  10   8        5.06        1.07      2.26 o 
  -8  10   8       74.67      102.85      7.04 o 
  -6  10   8       76.88       89.33      7.01 o 
  -4  10   8       88.83       89.48      3.78 o 
  -2  10   8        7.57       20.94      3.25 o 
   0  10   8       15.51       25.44      2.34 o 
   2  10   8        0.32       -1.33      1.79 o 
   4  10   8       24.88       24.49      3.45 o 
 -11  11   8        0.02       -0.94      2.26 o 
  -9  11   8      295.40      334.63      7.89 o 
  -7  11   8       43.18       44.42      4.45 o 
  -5  11   8        0.12        2.82      2.16 o 
  -3  11   8       91.81       97.96      7.17 o 
  -1  11   8        0.48        3.38      2.13 o 
   1  11   8        3.11        6.37      2.14 o 
   3  11   8        2.80        3.36      2.13 o 
 -10  12   8        8.66        0.36      3.12 o 
  -8  12   8      107.20      120.28      7.65 o 
  -6  12   8        1.22        3.48      2.51 o 
  -4  12   8       18.16       26.20      4.76 o 
  -2  12   8        5.45        7.20      2.22 o 
   0  12   8        6.45        6.51      2.01 o 
   2  12   8        3.66        0.37      2.23 o 
  -7  13   8       27.15       29.37      5.26 o 
  -5  13   8        4.83        0.56      2.28 o 
  -3  13   8      174.04      182.22      7.27 o 
  -1  13   8        1.22        0.45      2.43 o 
 -15   1   9        0.03        0.58      1.76 o 
 -13   1   9      917.10      872.62     13.41 o 
 -11   1   9        1.23        1.54      2.32 o 
  -9   1   9      485.36      496.22      9.26 o 
  -7   1   9     1093.05      997.98     15.26 o 
  -5   1   9      122.50      114.18      7.06 o 
  -3   1   9       34.29       26.29      3.72 o 
  -1   1   9        8.81       12.11      2.36 o 
   1   1   9       93.35       99.17      6.37 o 
   3   1   9       17.94        7.70      2.05 o 
   5   1   9       23.99       32.60      3.35 o 
   7   1   9        2.34        1.87      1.91 o 
 -16   2   9       26.67       24.68      4.08 o 
 -14   2   9      105.29      105.25      4.30 o 
 -12   2   9      623.36      645.10     11.13 o 
 -10   2   9      655.66      667.03     12.96 o 
  -8   2   9      274.82      265.03      7.04 o 
  -6   2   9      110.03      103.55      6.97 o 
  -4   2   9        0.50        1.32      2.17 o 
  -2   2   9       40.88       28.92      3.71 o 
   0   2   9        0.42        0.50      1.71 o 
   2   2   9        1.62        5.03      1.85 o 
   4   2   9       45.49       46.09      2.73 o 
   6   2   9       43.48       40.85      3.84 o 
 -15   3   9      229.91      237.94      5.66 o 
 -13   3   9       12.66       17.52      2.99 o 
 -11   3   9     1548.56     1454.09     27.22 o 
  -9   3   9      350.48      300.83      8.46 o 
  -7   3   9      258.15      246.56      7.56 o 
  -5   3   9       63.10       59.74      4.12 o 
  -3   3   9      512.00      549.53     10.28 o 
  -1   3   9      490.68      516.58      8.98 o 
   1   3   9       29.20       22.09      2.74 o 
   3   3   9        1.39        1.77      1.64 o 
   5   3   9       44.35       38.24      3.82 o 
   7   3   9       58.95       47.87      2.87 o 
 -16   4   9        1.57        1.30      1.98 o 
 -14   4   9      288.82      298.29      6.86 o 
 -12   4   9      339.15      350.11      9.36 o 
 -10   4   9      188.66      248.82      8.93 o 
  -8   4   9      307.60      310.88      7.05 o 
  -6   4   9      169.51      158.17      8.67 o 
  -4   4   9      583.03      534.76      9.53 o 
  -2   4   9      467.49      431.04     11.31 o 
   0   4   9      493.05      469.80      9.07 o 
   2   4   9      144.71      134.36      4.42 o 
   4   4   9        1.08        2.41      2.17 o 
   6   4   9       11.15       12.26      2.33 o 
 -15   5   9        0.46        3.95      3.19 o 
 -13   5   9      617.14      616.90     10.19 o 
 -11   5   9        5.40        1.83      2.47 o 
  -9   5   9       44.79       35.77      3.39 o 
  -7   5   9      196.19      217.49      6.03 o 
  -5   5   9      995.24     1039.13     18.35 o 
  -3   5   9      411.13      437.02      8.70 o 
  -1   5   9      312.76      303.77      6.67 o 
   1   5   9      478.60      536.69      8.75 o 
   3   5   9        2.87        5.79      2.26 o 
   5   5   9        2.87        4.91      1.91 o 
 -14   6   9       22.31       22.28      2.91 o 
 -12   6   9       17.81       21.24      3.36 o 
 -10   6   9      122.17      126.39      5.19 o 
  -8   6   9      209.19      188.84      5.81 o 
  -6   6   9        5.72        6.91      2.70 o 
  -4   6   9       83.40       57.96      3.93 o 
  -2   6   9      185.22      188.75      5.78 o 
   0   6   9       14.02        1.18      2.06 o 
   2   6   9        2.41        1.37      1.91 o 
   4   6   9        2.53        0.95      1.81 o 
   6   6   9       23.48       20.31      2.16 o 
 -13   7   9      108.54      136.71      5.07 o 
 -11   7   9       50.51       42.90      5.84 o 
  -9   7   9        8.55       16.66      4.27 o 
  -7   7   9      233.88      271.14      7.39 o 
  -5   7   9       32.93       22.58      3.11 o 
  -3   7   9       31.99       33.61      2.86 o 
  -1   7   9        6.53       20.81      2.40 o 
   1   7   9       47.92       26.70      3.47 o 
   3   7   9       10.22       11.84      2.32 o 
   5   7   9        2.61        1.29      2.41 o 
 -14   8   9       21.49       18.25      3.06 o 
 -12   8   9       44.97       38.58      5.69 o 
 -10   8   9       60.07       64.28      5.13 o 
  -8   8   9      121.49      128.83      5.30 o 
  -6   8   9       20.52       17.89      3.13 o 
  -4   8   9       16.30       20.89      2.61 o 
  -2   8   9       63.58       78.17      4.59 o 
   0   8   9        4.32        1.53      2.02 o 
   2   8   9        2.97       -0.07      1.92 o 
   4   8   9        0.12       -1.99      1.99 o 
 -13   9   9       10.18       13.82      4.83 o 
 -11   9   9      174.27      200.49      7.02 o 
  -9   9   9      117.61      136.41      9.10 o 
  -7   9   9       90.70       82.04      8.45 o 
  -5   9   9        0.01       -2.21      2.21 o 
  -3   9   9       68.57       70.88      4.46 o 
  -1   9   9      160.15      146.50      4.27 o 
   1   9   9        0.34        3.13      2.38 o 
   3   9   9        1.63        2.10      2.07 o 
 -12  10   9       71.88       74.11      5.38 o 
 -10  10   9       17.03       15.33      3.62 o 
  -8  10   9      191.82      188.79      6.60 o 
  -6  10   9       31.55       39.13      4.16 o 
  -4  10   9      201.42      221.61      6.59 o 
  -2  10   9       86.41      110.05      4.43 o 
   0  10   9      146.77      158.39      7.31 o 
   2  10   9       37.95       54.13      6.13 o 
  -9  11   9        8.13        8.63      3.57 o 
  -7  11   9       20.14       39.46      5.34 o 
  -5  11   9      230.57      237.97      6.52 o 
  -3  11   9      198.92      199.89      7.86 o 
  -1  11   9      123.05      112.43      4.19 o 
   1  11   9      111.94      108.17      6.95 o 
  -8  12   9       89.19       99.12      5.93 o 
  -6  12   9       17.78       28.65      3.22 o 
  -4  12   9       91.46      111.86      4.68 o 
  -2  12   9      233.27      253.82      6.03 o 
 -14   0  10       49.10       33.57      4.58 o 
 -12   0  10      339.15      347.68     10.45 o 
 -10   0  10        0.16       -1.39      5.73 o 
  -8   0  10      471.49      490.48     13.01 o 
  -6   0  10      268.19      265.02     13.28 o 
  -4   0  10      217.54      214.81      8.53 o 
  -2   0  10       46.99       38.32      5.01 o 
   0   0  10      198.54      140.72      8.70 o 
   2   0  10      260.01      265.17      9.08 o 
   4   0  10        5.17        3.40      3.29 o 
 -15   1  10       30.32       26.40      3.45 o 
 -13   1  10        2.88        3.34      2.41 o 
 -11   1  10      120.28      101.96      5.08 o 
  -9   1  10      136.03      117.57     10.93 o 
  -7   1  10       39.56       28.76      3.77 o 
  -5   1  10        3.84        9.23      3.09 o 
  -3   1  10      212.69      246.47      6.40 o 
  -1   1  10      219.60      287.28      6.19 o 
   1   1  10      118.51      138.41      4.25 o 
   3   1  10       32.38       34.78      3.64 o 
   5   1  10        0.60        4.57      2.04 o 
 -14   2  10       10.33        7.11      2.73 o 
 -12   2  10       51.38       29.58      3.66 o 
 -10   2  10      746.51      764.06     14.06 o 
  -8   2  10        0.27        0.44      2.61 o 
  -6   2  10      162.16      163.71      5.97 o 
  -4   2  10        1.14       13.95      4.90 o 
  -2   2  10      325.61      269.75      7.23 o 
   0   2  10      302.77      277.69      6.05 o 
   2   2  10        7.09        2.37      2.38 o 
   4   2  10       20.58       10.07      2.18 o 
 -15   3  10        1.56        1.76      2.22 o 
 -13   3  10       79.55       77.50      5.25 o 
 -11   3  10       12.31        9.82      3.27 o 
  -9   3  10       11.16       10.74      3.65 o 
  -7   3  10       58.61       52.44      4.18 o 
  -5   3  10        6.40       10.05      3.46 o 
  -3   3  10       58.58       80.51      6.16 o 
  -1   3  10       29.96       40.97      3.19 o 
   1   3  10       49.35       72.72      3.63 o 
   3   3  10       40.78       48.11      3.21 o 
   5   3  10        4.10        3.05      2.18 o 
 -14   4  10        0.18       -1.04      2.18 o 
 -12   4  10      177.65      186.42      5.81 o 
 -10   4  10      186.58      186.23      7.75 o 
  -8   4  10       95.67      114.52      6.66 o 
  -6   4  10       92.08      112.96      8.49 o 
  -4   4  10       14.92        8.23      3.05 o 
  -2   4  10       74.68       97.97      6.30 o 
   0   4  10        9.98       23.09      2.86 o 
   2   4  10       23.17       12.80      2.53 o 
   4   4  10        1.04       -1.21      2.32 o 
 -13   5  10       78.42       77.38      4.29 o 
 -11   5  10        1.82        3.78      3.70 o 
  -9   5  10       57.22       71.55      4.63 o 
  -7   5  10      124.39      133.94     13.89 o 
  -5   5  10       53.39       46.60      3.79 o 
  -3   5  10       60.89       49.24      3.50 o 
  -1   5  10       67.59       77.83      3.85 o 
   1   5  10      209.16      169.63      5.06 o 
   3   5  10       21.79       16.82      3.21 o 
 -14   6  10        0.56       -0.69      2.59 o 
 -12   6  10      397.54      419.12      9.97 o 
 -10   6  10       18.17       11.76      3.17 o 
  -8   6  10      255.95      251.65      7.80 o 
  -6   6  10      250.29      223.22      6.60 o 
  -4   6  10       70.38       91.43      5.02 o 
  -2   6  10       62.02       75.52      3.92 o 
   0   6  10       59.29       77.86      4.07 o 
   2   6  10      150.62      189.35      6.64 o 
   4   6  10       13.41       12.09      2.65 o 
 -13   7  10        9.78       13.33      3.52 o 
 -11   7  10      451.60      470.75     11.13 o 
  -9   7  10      473.78      488.33     11.73 o 
  -7   7  10       50.33       67.07      5.13 o 
  -5   7  10       55.17       74.19      4.89 o 
  -3   7  10        7.72        8.77      2.80 o 
  -1   7  10       99.65       98.19      3.87 o 
   1   7  10        4.71        4.78      2.58 o 
   3   7  10        0.07        0.11      1.81 o 
 -12   8  10       40.44       37.45      4.01 o 
 -10   8  10      724.54      769.10     16.39 o 
  -8   8  10      370.45      369.94      9.66 o 
  -6   8  10       42.04       33.67      4.97 o 
  -4   8  10      112.60       93.83      6.85 o 
  -2   8  10       11.59        9.10      2.34 o 
   0   8  10       18.99       35.52      3.35 o 
   2   8  10        4.48        5.48      2.48 o 
 -11   9  10       89.74       88.25      5.74 o 
  -9   9  10      173.82      174.10      7.44 o 
  -7   9  10      417.30      463.48     12.23 o 
  -5   9  10       16.68       24.59      3.41 o 
  -3   9  10        0.61        3.96      3.08 o 
  -1   9  10        0.25        3.29      2.18 o 
   1   9  10       19.37        9.55      3.05 o 
 -10  10  10        1.36        0.91      3.84 o 
  -8  10  10       22.23       20.74      6.03 o 
  -6  10  10       56.86       60.47      8.91 o 
  -4  10  10       17.72       16.68      3.67 o 
  -2  10  10        1.55       -1.36      2.31 o 
   0  10  10        2.11        3.09      2.63 o 
  -7  11  10      141.10      141.96     11.21 o 
  -5  11  10        6.86        7.74      3.46 o 
  -3  11  10       16.26        7.44      2.38 o 
 -13   1  11        1.44       -0.20      3.79 o 
 -11   1  11      129.09      112.56      7.01 o 
  -9   1  11       19.04       20.40      3.92 o 
  -7   1  11      344.44      326.10     12.46 o 
  -5   1  11      219.98      212.04      9.19 o 
  -3   1  11        1.74       -1.20      3.40 o 
  -1   1  11       66.99       49.69      4.23 o 
   1   1  11        2.90       -0.06      2.11 o 
   3   1  11        4.04        2.27      2.23 o 
 -14   2  11        4.46        5.79      4.11 o 
 -12   2  11        4.02        5.61      3.07 o 
 -10   2  11      209.20      215.78      7.08 o 
  -8   2  11      300.16      293.36      9.06 o 
  -6   2  11      159.70      155.23      7.75 o 
  -4   2  11      116.36      126.46      5.46 o 
  -2   2  11        5.44        6.99      2.44 o 
   0   2  11        8.06        5.49      2.32 o 
   2   2  11        1.94        1.11      2.09 o 
 -13   3  11        0.39        4.40      2.94 o 
 -11   3  11       13.51       12.02      3.45 o 
  -9   3  11      725.30      779.94     15.66 o 
  -7   3  11      106.27       96.66     14.84 o 
  -5   3  11       24.77       22.30      3.61 o 
  -3   3  11       31.35       33.26      3.34 o 
  -1   3  11      108.26      104.85      4.53 o 
   1   3  11       46.74       72.21      5.65 o 
   3   3  11       14.49        9.04      2.35 o 
 -12   4  11       51.92       75.79      9.36 o 
 -10   4  11       55.09       73.80      4.80 o 
  -8   4  11      247.20      242.19      7.53 o 
  -6   4  11      225.65      243.87     15.72 o 
  -4   4  11        3.45        7.24      3.79 o 
  -2   4  11       12.38        8.35      2.72 o 
   0   4  11       80.18       72.33      4.42 o 
   2   4  11      120.32      125.53      4.70 o 
 -13   5  11        5.81        5.37      3.98 o 
 -11   5  11       79.84       60.16      7.10 o 
  -9   5  11        3.15       -1.87      3.15 o 
  -7   5  11      172.00      198.59     14.46 o 
  -5   5  11       92.04       96.95      5.75 o 
  -3   5  11       33.86       40.09      3.60 o 
  -1   5  11        4.37       11.50      3.06 o 
   1   5  11       43.85       30.29      3.13 o 
 -12   6  11       37.51       24.38      4.80 o 
 -10   6  11       66.44       75.53      5.66 o 
  -8   6  11       11.28        7.76      3.61 o 
  -6   6  11        0.85       -3.86      3.86 o 
  -4   6  11        2.42        2.61      2.46 o 
  -2   6  11       14.21        9.72      2.60 o 
   0   6  11       27.87       19.97      3.65 o 
 -11   7  11       58.00       72.40      5.69 o 
  -9   7  11       57.11       49.86      4.99 o 
  -7   7  11       10.31       19.11      3.93 o 
  -5   7  11       16.52       20.63      5.30 o 
  -3   7  11        8.79        8.07      2.84 o 
  -1   7  11        5.68       14.45      2.94 o 
 -10   8  11       43.27       41.06      4.75 o 
  -8   8  11        9.72       11.28      4.02 o 
  -6   8  11        5.11        0.22      3.31 o 
  -4   8  11        6.34        4.95      2.73 o 
  -2   8  11        2.80        6.67      2.52 o 
  -7   9  11       18.75       27.92      6.59 o 
  -5   9  11        3.21        8.38      3.66 o 
  -3   9  11        7.37       14.91      3.91 o 
 -12   0  12       42.06       35.60      6.29 o 
 -10   0  12        0.80       -0.15      3.63 o 
  -8   0  12       23.04       20.97      5.33 o 
  -6   0  12      187.18      195.23     10.13 o 
  -4   0  12       93.33      120.09      8.21 o 
  -2   0  12        0.04        0.29      3.07 o 
   0   0  12        9.21        9.39      3.88 o 
 -11   1  12       47.88       48.36      4.52 o 
  -9   1  12        8.77        3.58      3.05 o 
  -7   1  12       47.43       41.11      4.96 o 
  -5   1  12       37.16       24.22      4.35 o 
  -3   1  12       18.51       11.70      3.02 o 
  -1   1  12        0.01        3.75      2.85 o 
 -12   2  12       38.53       26.17      4.92 o 
 -10   2  12        0.18        2.26      3.28 o 
  -8   2  12      160.13      189.47      8.74 o 
  -6   2  12        0.89        0.81      3.42 o 
  -4   2  12        3.80        9.34      3.39 o 
  -2   2  12        0.02        2.48      2.53 o 
   0   2  12       56.92       35.75      4.30 o 
 -11   3  12        5.60        6.27      3.19 o 
  -9   3  12        0.01       -3.96      3.96 o 
  -7   3  12       23.54       19.49      3.99 o 
  -5   3  12        7.87        5.23      4.06 o 
  -3   3  12        0.03        0.59      2.40 o 
  -1   3  12        0.02        5.43      2.53 o 
 -10   4  12       15.91       22.04      4.17 o 
  -8   4  12       63.56       61.87      6.10 o 
  -6   4  12        9.38       14.47      3.88 o 
  -4   4  12        3.03        9.08      3.33 o 
  -2   4  12        6.04        7.14      2.70 o 
  -9   5  12        1.90        0.10      2.67 o 
  -7   5  12       14.94       22.54      4.54 o 
  -5   5  12       48.80       51.76      5.46 o 
  -3   5  12        0.58       -0.77      2.98 o 
  -8   6  12        1.81        8.26      6.48 o 
  -6   6  12      132.10      120.54      8.75 o 
  -4   6  12       58.23       57.50      4.45 o 
                                                 
